# Supplementary material for: The nuclear envelope protein Net39 is essential for muscle nuclear integrity and chromatin organization
Source: Nat Commun. 2021 Jan 29;12:690. doi: 10.1038/s41467-021-20987-x (PMC7846557; doi:10.1038/s41467-021-20987-x)
Supplement: Supplementary file 3 — Supplementary Data 1 [file 41467_2021_20987_MOESM3_ESM.xlsx]

## Sheet: Net39-BioID
Description	MW[kDa]	Coverage[%]-1	#PSMs-1	Coverage[%]-2	#PSMs-2	Ctrl-1	Ctrl-2	Biotin-1	Biotin-2	FC1	FC2	Mean-FC
Pyruvate carboxylase OS=Mus musculus OX=10090 GN=Pcx PE=1 SV=1	129.7	82	1010	86	2346	2.13113e+08	241000000	1.32218e+09	624000000	6.20414	2.58921	4.39667
Vimentin OS=Mus musculus OX=10090 GN=Vim PE=1 SV=3	53.7	90	467	73	160	3.96834e+07	2560000	7.83296e+08	7170000	19.7386	2.80078	11.2697
Propionyl-CoA carboxylase alpha chain, mitochondrial OS=Mus musculus OX=10090 GN=Pcca PE=1 SV=2	79.9	75	600	75	546	1.35531e+08	24400000	5.42906e+08	48400000	4.00578	1.98361	2.99469
AHNAK nucleoprotein (desmoyokin) OS=Mus musculus OX=10090 GN=Ahnak PE=1 SV=1	603.9	91	2259	83	1183	5.6178e+06	660000	3.68041e+08	41100000	65.5134	62.2727	63.8931
Stromal interaction molecule 1 OS=Mus musculus OX=10090 GN=Stim1 PE=1 SV=1	88.9	43	102	39	88	1	5800	9.66229e+07	12800000	9.66229e+07	2206.9	4.83126e+07
ERO1-like protein alpha OS=Mus musculus OX=10090 GN=Ero1a PE=1 SV=2	54.1	62	25	11	4	1	1	2.73473e+07	137000	2.73473e+07	137000	1.37421e+07
Methylcrotonoyl-CoA carboxylase subunit alpha, mitochondrial OS=Mus musculus OX=10090 GN=Mccc1 PE=1 SV=2	79.3	75	434	74	430	5.21142e+07	12200000	2.40223e+08	34900000	4.60956	2.86066	3.73511
Desmin OS=Mus musculus OX=10090 GN=Des PE=1 SV=3	53.5	81	232	64	74	1.58918e+07	1570000	2.24782e+08	2640000	14.1445	1.68153	7.91304
Junctophilin-2 OS=Mus musculus OX=10090 GN=Jph2 PE=1 SV=2	74.6	51	42	27	30	1	6470	2.68581e+07	1960000	2.68581e+07	302.937	1.34292e+07
Signal recognition particle receptor subunit alpha OS=Mus musculus OX=10090 GN=Srpra PE=1 SV=1	69.6	46	69	35	39	1	4500	2.52737e+07	1360000	2.52737e+07	302.222	1.2637e+07
Acyl-CoA-binding domain-containing protein 5 OS=Mus musculus OX=10090 GN=Acbd5 PE=1 SV=1	56.7	40	48	22	22	1	1	2.17561e+07	74200	2.17561e+07	74200	1.09152e+07
60S ribosomal protein L3 OS=Mus musculus OX=10090 GN=Rpl3 PE=1 SV=3	46.1	54	59	16	8	1	4480	2.12124e+07	35800	2.12124e+07	7.99107	1.06062e+07
SUN domain-containing protein 1 OS=Mus musculus OX=10090 GN=Sun1 PE=1 SV=2	101.9	54	68	20	23	1	26300	2.02725e+07	404000	2.02725e+07	15.3612	1.01362e+07
Tetratricopeptide repeat protein 17 OS=Mus musculus OX=10090 GN=Ttc17 PE=1 SV=1	135.4	40	45	12	12	1	1	1.99674e+07	666000	1.99674e+07	666000	1.03167e+07
60S ribosomal protein L6 OS=Mus musculus OX=10090 GN=Rpl6 PE=1 SV=3	33.5	42	36	6	3	1	11300	1.65846e+07	26800	1.65846e+07	2.37168	8.29229e+06
Junctional sarcoplasmic reticulum protein 1 OS=Mus musculus OX=10090 GN=Jsrp1 PE=1 SV=1	36	61	31			1		1.31343e+07		1.31343e+07		1.31343e+07
Endoplasmin OS=Mus musculus OX=10090 GN=Hsp90b1 PE=1 SV=2	92.4	68	176	30	45	943771	259000	9.00712e+07	1200000	95.4375	4.6332	50.0354
A kinase (PRKA) anchor protein 6 OS=Mus musculus OX=10090 GN=Akap6 PE=1 SV=1	254.2	23	50	20	52	1	2870	1.25182e+07	2920000	1.25182e+07	1017.42	6.25959e+06
Myosin-9 OS=Mus musculus OX=10090 GN=Myh9 PE=1 SV=4	226.2	65	461	31	145	1.52014e+06	706000	7.78588e+07	3960000	51.2182	5.60907	28.4136
UBX domain containing 2, isoform CRA_a OS=Mus musculus OX=10090 GN=Ubxn4 PE=1 SV=1	56.4	49	30			1		1.14127e+07		1.14127e+07		1.14127e+07
Stress-70 protein, mitochondrial OS=Mus musculus OX=10090 GN=Hspa9 PE=1 SV=3	73.4	74	475	73	306	1.16185e+08	15700000	7.01039e+07	2220000	0.603382	0.141401	0.372391
60S ribosomal protein L7 OS=Mus musculus OX=10090 GN=Rpl7 PE=1 SV=2	31.4	41	33	9	2	1	13800	1.10917e+07	32000	1.10917e+07	2.31884	5.54585e+06
Prelamin-A/C OS=Mus musculus OX=10090 GN=Lmna PE=1 SV=2	74.2	73	172	37	55	1.87386e+06	297000	5.60362e+07	619000	29.9042	2.08418	15.9942
Reticulophagy regulator 1 OS=Mus musculus OX=10090 GN=Retreg1d PE=1 SV=2	52.9	37	18			1		1.09886e+07		1.09886e+07		1.09886e+07
ATP synthase subunit alpha, mitochondrial OS=Mus musculus OX=10090 GN=Atp5f1a PE=1 SV=1	59.7	67	200	43	115	1.43846e+07	3390000	5.11806e+07	3210000	3.55802	0.946903	2.25246
Low-density lipoprotein receptor-related protein 4 OS=Mus musculus OX=10090 GN=Lrp4 PE=1 SV=3	211.8	33	74	19	43	1	35900	1.04366e+07	420000	1.04366e+07	11.6992	5.21833e+06
Lamin-B receptor OS=Mus musculus OX=10090 GN=Lbr PE=1 SV=2	71.4	36	42			1		1.03593e+07		1.03593e+07		1.03593e+07
Isoform 2 of Heterochromatin protein 1-binding protein 3 OS=Mus musculus OX=10090 GN=Hp1bp3	59.5	49	52			1		9.98972e+06		9.98972e+06		9.98972e+06
Disintegrin and metalloproteinase domain-containing protein 17 OS=Mus musculus OX=10090 GN=Adam17 PE=1 SV=3	93	44	41			1		9.50369e+06		9.50369e+06		9.50369e+06
Arf-GAP with SH3 domain, ANK repeat and PH domain-containing protein 2 OS=Mus musculus OX=10090 GN=Asap2 PE=1 SV=1	111.1	2	11			5.27833e+07		4.56019e+07		0.863945		0.863945
Nestin OS=Mus musculus OX=10090 GN=Nes PE=1 SV=1	207	51	174	30	75	1.29652e+06	447000	4.52964e+07	5150000	34.937	11.5213	23.2291
Stromal interaction molecule 2 OS=Mus musculus OX=10090 GN=Stim2 PE=1 SV=2	83.9	45	48	30	31	1	1	9.46906e+06	390000	9.46906e+06	390000	4.92953e+06
Isoform 3 of Interleukin enhancer-binding factor 3 OS=Mus musculus OX=10090 GN=Ilf3	97.7	71	116			3.58099e+06		4.27512e+07		11.9384		11.9384
Histone H4 OS=Mus musculus OX=10090 GN=Hist1h4a PE=1 SV=2	11.4	53	47			641734		4.26478e+07		66.4571		66.4571
Net39-miniTurbo	29.7	37	12	45	201	1	5730	9.25303e+06	151000	9.25303e+06	26.3525	4.62653e+06
Nascent polypeptide-associated complex subunit alpha, muscle-specific form OS=Mus musculus OX=10090 GN=Naca PE=1 SV=2	220.4	31	51	31	69	1	18700	8.91578e+06	5300000	8.91578e+06	283.422	4.45803e+06
Isoform 1 of Core histone macro-H2A.1 OS=Mus musculus OX=10090 GN=H2afy	39.3	53	37			1		8.79208e+06		8.79208e+06		8.79208e+06
Isoform 2 of Histone H2B type 1-P OS=Mus musculus OX=10090 GN=Hist1h2bp	15.6	53	40			467078		3.55159e+07		76.0384		76.0384
Histone H3.2 OS=Mus musculus OX=10090 GN=Hist2h3c1 PE=1 SV=1	20.2	33	19			413650		3.40636e+07		82.3488		82.3488
Tubulin beta-4B chain OS=Mus musculus OX=10090 GN=Tubb4b PE=1 SV=1	49.8	73	120	57	71	1.28269e+06	22400	3.3946e+07	57900	26.4647	2.58482	14.5247
Plectin OS=Mus musculus OX=10090 GN=Plec PE=1 SV=3	533.9	61	549	38	358	899457	4010000	3.3848e+07	11800000	37.6316	2.94264	20.2871
Tubulin alpha-1A chain OS=Mus musculus OX=10090 GN=Tuba1a PE=1 SV=1	50.1	64	82	56	69	1.72098e+06	549000	3.33702e+07	1660000	19.3902	3.02368	11.2069
DEAD (Asp-Glu-Ala-Asp) box polypeptide 5 OS=Mus musculus OX=10090 GN=Ddx5 PE=1 SV=1	69.2	57	125			1.3521e+06		3.33558e+07		24.6696		24.6696
Fc fragment of IgG-binding protein OS=Mus musculus OX=10090 GN=Fcgbp PE=1 SV=1	275	0	12	0	18	2.62306e+07	5270000	3.292e+07	8250000	1.25502	1.56546	1.41024
Histone H2A type 1-F OS=Mus musculus OX=10090 GN=Hist1h2af PE=1 SV=3	14.2	48	25			342033		3.27573e+07		95.7725		95.7725
Sarcoplasmic/endoplasmic reticulum calcium ATPase 1 OS=Mus musculus OX=10090 GN=Atp2a1 PE=1 SV=1	109.4	42	81	38	84	552951	732000	3.23211e+07	6330000	58.452	8.64754	33.5498
Aconitate hydratase, mitochondrial OS=Mus musculus OX=10090 GN=Aco2 PE=1 SV=1	85.4	66	234	42	153	3.01039e+07	9100000	3.17046e+07	3570000	1.05317	0.392308	0.722741
Ubiquitin-40S ribosomal protein S27a OS=Mus musculus OX=10090 GN=Rps27a PE=1 SV=2	17.9	38	40			887123		3.03281e+07		34.187		34.187
Basement membrane-specific heparan sulfate proteoglycan core protein OS=Mus musculus OX=10090 GN=Hspg2 PE=1 SV=1	469.5	39	202	5	30	1	228000	8.63547e+06	220000	8.63547e+06	0.964912	4.31774e+06
Unconventional myosin-Ic OS=Mus musculus OX=10090 GN=Myo1c PE=1 SV=2	121.9	56	138	21	32	1.17906e+07	87900	2.94916e+07	481000	2.50128	5.47213	3.9867
Myosin-3 OS=Mus musculus OX=10090 GN=Myh3 PE=2 SV=2	223.7	53	147	34	118	1.15828e+06	1750000	2.88902e+07	4530000	24.9424	2.58857	13.7655
PRA1 family protein 3 OS=Mus musculus OX=10090 GN=Arl6ip5 PE=1 SV=2	21.5	31	11	28	25	1	1	8.3892e+06	3090000	8.3892e+06	3090000	5.7396e+06
Isoform 2 of ER membrane protein complex subunit 1 OS=Mus musculus OX=10090 GN=Emc1	111.2	34	39			1		7.92922e+06		7.92922e+06		7.92922e+06
Probable 28S rRNA (cytosine-C(5))-methyltransferase OS=Mus musculus OX=10090 GN=Nop2 PE=1 SV=1	86.9	34	26			1		7.71964e+06		7.71964e+06		7.71964e+06
Manganese-transporting ATPase 13A1 OS=Mus musculus OX=10090 GN=Atp13a1 PE=1 SV=2	132.3	27	41	23	40	1	4380	7.48345e+06	1560000	7.48345e+06	356.164	3.74191e+06
Histidine rich calcium binding protein, isoform CRA_a OS=Mus musculus OX=10090 GN=Hrc PE=1 SV=1	85.1	41	28			1		7.41378e+06		7.41378e+06		7.41378e+06
Pyruvate kinase PKM OS=Mus musculus OX=10090 GN=Pkm PE=1 SV=4	57.8	74	122	54	109	1.69353e+06	604000	2.56813e+07	2580000	15.1644	4.27152	9.71797
Eukaryotic translation initiation factor 4B OS=Mus musculus OX=10090 GN=Eif4b PE=1 SV=1	68.8	39	41	23	16	1	1	6.80473e+06	187000	6.80473e+06	187000	3.49586e+06
Voltage-dependent calcium channel subunit alpha-2/delta-1 OS=Mus musculus OX=10090 GN=Cacna2d1 PE=1 SV=1	124.6	30	27			1		6.51335e+06		6.51335e+06		6.51335e+06
Histone H1.5 OS=Mus musculus OX=10090 GN=Hist1h1b PE=1 SV=2	22.6	35	23			1		6.41204e+06		6.41204e+06		6.41204e+06
Signal recognition particle subunit SRP72 OS=Mus musculus OX=10090 GN=Srp72 PE=1 SV=1	74.6	45	37			1		6.32304e+06		6.32304e+06		6.32304e+06
60S ribosomal protein L5 OS=Mus musculus OX=10090 GN=Rpl5 PE=1 SV=3	34.4	39	33			1		6.30713e+06		6.30713e+06		6.30713e+06
MAP7 domain-containing protein 1 OS=Mus musculus OX=10090 GN=Map7d1 PE=1 SV=1	93.2	37	36	3	3	1	1	6.12074e+06	14700	6.12074e+06	14700	3.06772e+06
Nebulin OS=Mus musculus OX=10090 GN=Neb PE=1 SV=1	828.1	29	159	7	40	901232	214000	2.31074e+07	558000	25.6398	2.60748	14.1236
Filamin-A OS=Mus musculus OX=10090 GN=Flna PE=1 SV=5	281	60	245	17	70	371137	185000	2.30909e+07	829000	62.2167	4.48108	33.3489
60 kDa heat shock protein, mitochondrial OS=Mus musculus OX=10090 GN=Hspd1 PE=1 SV=1	60.9	84	266	52	105	3.08728e+07	2550000	2.27492e+07	616000	0.736869	0.241569	0.489219
Starch-binding domain-containing protein 1 OS=Mus musculus OX=10090 GN=Stbd1 PE=1 SV=1	36.1	49	16	45	18	1	2450	5.74808e+06	411000	5.74808e+06	167.755	2.87412e+06
UDP-glucose glycoprotein glucosyltransferase 2 OS=Mus musculus OX=10090 GN=Uggt2 PE=1 SV=1	172.7	34	46			1		5.46012e+06		5.46012e+06		5.46012e+06
ATP-dependent RNA helicase DDX3X OS=Mus musculus OX=10090 GN=Ddx3x PE=1 SV=3	73.1	60	96	34	35	426637	103000	2.17196e+07	363000	50.9088	3.52427	27.2165
ATP-dependent RNA helicase A OS=Mus musculus OX=10090 GN=Dhx9 PE=1 SV=1	149.6	51	159	18	40	508486	320000	2.13598e+07	627000	42.0067	1.95938	21.983
Sterol regulatory element-binding protein 2 OS=Mus musculus OX=10090 GN=Srebf2 PE=1 SV=2	122.8	28	36	6	6	1	23400	5.42372e+06	106000	5.42372e+06	4.52991	2.71186e+06
Alpha-2-macroglobulin receptor-associated protein OS=Mus musculus OX=10090 GN=Lrpap1 PE=1 SV=1	42.2	45	16	8	2	1	1	5.1636e+06	27700	5.1636e+06	27700	2.59565e+06
Vezatin OS=Mus musculus OX=10090 GN=Vezt PE=1 SV=1	88.4	33	28	11	10	1	1	5.0941e+06	167000	5.0941e+06	167000	2.63055e+06
Heat shock protein HSP 90-beta OS=Mus musculus OX=10090 GN=Hsp90ab1 PE=1 SV=3	83.2	63	123	33	55	761489	330000	1.98301e+07	1300000	26.0412	3.93939	14.9903
Vesicle-associated membrane protein-associated protein A OS=Mus musculus OX=10090 GN=Vapa PE=1 SV=2	27.8	52	26	29	11	1.42644e+07	10200	1.95598e+07	168000	1.37124	16.4706	8.92091
Microtubule-associated protein 4 OS=Mus musculus OX=10090 GN=Map4 PE=1 SV=3	117.4	46	55	28	33	1	1	5.06338e+06	1710000	5.06338e+06	1710000	3.38669e+06
ATP synthase subunit beta, mitochondrial OS=Mus musculus OX=10090 GN=Atp5f1b PE=1 SV=2	56.3	77	128	54	41	2.22922e+06	678000	1.87724e+07	348000	8.42109	0.513274	4.46718
NADH dehydrogenase [ubiquinone] iron-sulfur protein 2, mitochondrial OS=Mus musculus OX=10090 GN=Ndufs2 PE=1 SV=1	52.6	47	39	16	5	1.5938e+07	23000	1.85589e+07	7130	1.16445	0.31	0.737224
Acetyl-CoA carboxylase 1 OS=Mus musculus OX=10090 GN=Acaca PE=1 SV=1	265.1	70	441	33	178	1.92133e+07	1870000	1.84369e+07	938000	0.959588	0.501604	0.730596
PDZ and LIM domain 3, isoform CRA_a OS=Mus musculus OX=10090 GN=Pdlim3 PE=1 SV=1	39.3	43	16			1		4.9712e+06		4.9712e+06		4.9712e+06
Heterogeneous nuclear ribonucleoprotein A3 OS=Mus musculus OX=10090 GN=Hnrnpa3 PE=1 SV=1	39.6	49	54	13	7	232307	21700	1.80882e+07	26400	77.8634	1.21659	39.54
Isoform 2 of Prolyl 4-hydroxylase subunit alpha-1 OS=Mus musculus OX=10090 GN=P4ha1	60.8	69	85			820332		1.80345e+07		21.9844		21.9844
Kinectin OS=Mus musculus OX=10090 GN=Ktn1 PE=1 SV=1	143.6	77	228	42	116	1	21900	4.929e+06	7430000	4.929e+06	339.269	2.46467e+06
Isoform 2 of Neutral alpha-glucosidase AB OS=Mus musculus OX=10090 GN=Ganab	109.3	58	124			377181		1.7993e+07		47.7039		47.7039
Alpha-enolase OS=Mus musculus OX=10090 GN=Eno1 PE=1 SV=3	47.1	63	76	46	51	1.05494e+06	264000	1.77969e+07	840000	16.87	3.18182	10.0259
Histone H1.4 OS=Mus musculus OX=10090 GN=Hist1h1e PE=1 SV=2	22	39	27			1		4.69049e+06		4.69049e+06		4.69049e+06
Aldehyde dehydrogenase, mitochondrial OS=Mus musculus OX=10090 GN=Aldh2 PE=1 SV=1	56.5	64	158	55	127	2.19062e+07	10600000	1.71435e+07	2040000	0.782585	0.192453	0.487519
Elongation factor 2 OS=Mus musculus OX=10090 GN=Eef2 PE=1 SV=2	95.3	54	112	42	60	572735	213000	1.68238e+07	954000	29.3745	4.47887	16.9267
Tight junction protein ZO-1 OS=Mus musculus OX=10090 GN=Tjp1 PE=1 SV=1	188.7	59	97			1		4.66584e+06		4.66584e+06		4.66584e+06
Amyloid-beta A4 protein OS=Mus musculus OX=10090 GN=App PE=1 SV=3	86.7	35	37			1		4.5626e+06		4.5626e+06		4.5626e+06
Alpha-actinin-1 OS=Mus musculus OX=10090 GN=Actn1 PE=1 SV=1	103	75	154			626219		1.61227e+07		25.7461		25.7461
Glutamate dehydrogenase 1, mitochondrial OS=Mus musculus OX=10090 GN=Glud1 PE=1 SV=1	61.3	67	155	53	94	5.89445e+06	2040000	1.54623e+07	1270000	2.62319	0.622549	1.62287
2-oxoglutarate dehydrogenase, mitochondrial OS=Mus musculus OX=10090 GN=Ogdh PE=1 SV=3	116.4	63	233	37	101	1.40472e+07	4380000	1.52935e+07	1190000	1.08872	0.271689	0.680206
Serine hydroxymethyltransferase, mitochondrial OS=Mus musculus OX=10090 GN=Shmt2 PE=1 SV=1	55.7	73	135	43	66	1.42433e+07	1770000	1.51102e+07	576000	1.06087	0.325424	0.693147
Nucleolar RNA helicase 2 OS=Mus musculus OX=10090 GN=Ddx21 PE=1 SV=3	93.5	51	75	1	2	254892	3390	1.48644e+07	12800	58.3165	3.77581	31.0462
60S ribosomal protein L18 OS=Mus musculus OX=10090 GN=Rpl18 PE=1 SV=3	21.6	36	13			1		4.50933e+06		4.50933e+06		4.50933e+06
Glyceraldehyde-3-phosphate dehydrogenase OS=Mus musculus OX=10090 GN=Gapdh PE=1 SV=1	38.6	69	64	45	62	1.1731e+06	603000	1.45435e+07	2280000	12.3976	3.78109	8.08932
Epoxide hydrolase 1 OS=Mus musculus OX=10090 GN=Ephx1 PE=1 SV=2	52.5	79	88			323047		1.44374e+07		44.6914		44.6914
Filamin-C OS=Mus musculus OX=10090 GN=Flnc PE=1 SV=3	290.9	41	160	33	147	421663	2040000	1.43904e+07	6220000	34.1277	3.04902	18.5883
Sorbin and SH3 domain-containing protein 2 (Fragment) OS=Mus musculus OX=10090 GN=Sorbs2 PE=1 SV=1	6.3	35	2	39	140	1	1	4.48553e+06	1540000	4.48553e+06	1540000	3.01277e+06
DnaJ homolog subfamily C member 16 OS=Mus musculus OX=10090 GN=Dnajc16 PE=1 SV=2	89.1	38	23	9	6	1	1	4.24947e+06	115000	4.24947e+06	115000	2.18224e+06
ATP-dependent RNA helicase DDX18 OS=Mus musculus OX=10090 GN=Ddx18 PE=1 SV=1	74.1	33	22			1		4.22755e+06		4.22755e+06		4.22755e+06
Lupus La protein homolog OS=Mus musculus OX=10090 GN=Ssb PE=1 SV=1	47.7	44	31			1		4.10829e+06		4.10829e+06		4.10829e+06
Trifunctional enzyme subunit alpha, mitochondrial OS=Mus musculus OX=10090 GN=Hadha PE=1 SV=1	82.6	67	189	57	141	1.34087e+07	6050000	1.34716e+07	2260000	1.00469	0.373554	0.689122
Syntaxin-18 OS=Mus musculus OX=10090 GN=Stx18 PE=1 SV=2	38.4	46	19	29	9	1	1	4.05892e+06	96000	4.05892e+06	96000	2.07746e+06
Probable ATP-dependent RNA helicase DDX56 OS=Mus musculus OX=10090 GN=Ddx56 PE=2 SV=1	61.2	42	26			1		4.0301e+06		4.0301e+06		4.0301e+06
Dolichyl-diphosphooligosaccharide--protein glycosyltransferase subunit 1 OS=Mus musculus OX=10090 GN=Rpn1 PE=1 SV=1	68.5	64	84	16	30	324292	109000	1.26927e+07	532000	39.1396	4.88073	22.0102
Acetylcholine receptor subunit delta OS=Mus musculus OX=10090 GN=Chrnd PE=2 SV=1	59.1	27	15	9	5	1	5560	4.00021e+06	152000	4.00021e+06	27.3381	2.00012e+06
Elongation factor 1-alpha 1 OS=Mus musculus OX=10090 GN=Eef1a1 PE=1 SV=3	50.1	52	67	38	83	730938	879000	1.23429e+07	3180000	16.8864	3.61775	10.2521
Nucleolar protein 56 OS=Mus musculus OX=10090 GN=Nop56 PE=1 SV=2	64.4	43	37			1		3.97905e+06		3.97905e+06		3.97905e+06
60S ribosomal protein L10 OS=Mus musculus OX=10090 GN=Rpl10 PE=1 SV=3	24.6	38	25			1		3.82564e+06		3.82564e+06		3.82564e+06
ATP-dependent RNA helicase DDX50 OS=Mus musculus OX=10090 GN=Ddx50 PE=2 SV=1	82.1	38	34			398260		1.17381e+07		29.4734		29.4734
E3 ubiquitin-protein ligase TRIP12 OS=Mus musculus OX=10090 GN=Trip12 PE=1 SV=1	224	26	63	2	2	1	1	3.81916e+06	6550	3.81916e+06	6550	1.91285e+06
[F-actin]-monooxygenase MICAL2 OS=Mus musculus OX=10090 GN=Mical2 PE=1 SV=1	110	27	32	4	3	1	1	3.74387e+06	6990	3.74387e+06	6990	1.87543e+06
Matrix-remodeling-associated protein 7 OS=Mus musculus OX=10090 GN=Mxra7 PE=1 SV=2	19.4	61	28	32	7	1	1	3.6896e+06	173000	3.6896e+06	173000	1.9313e+06
Calumenin OS=Mus musculus OX=10090 GN=Calu PE=1 SV=1	37	44	16			1		3.63134e+06		3.63134e+06		3.63134e+06
Transitional endoplasmic reticulum ATPase OS=Mus musculus OX=10090 GN=Vcp PE=1 SV=4	89.3	53	89	33	38	259341	37100	1.12579e+07	658000	43.4095	17.7358	30.5727
Moesin OS=Mus musculus OX=10090 GN=Msn PE=1 SV=3	67.7	68	109	13	17	821335	93900	1.12464e+07	395000	13.6929	4.2066	8.94974
Endoplasmic reticulum lectin 1 OS=Mus musculus OX=10090 GN=Erlec1 PE=1 SV=1	54.9	39	15	4	2	1	1	3.61517e+06	60600	3.61517e+06	60600	1.83788e+06
Adipocyte enhancer-binding protein 1 OS=Mus musculus OX=10090 GN=Aebp1 PE=1 SV=1	128.3	31	52			1		3.53688e+06		3.53688e+06		3.53688e+06
Atrial natriuretic peptide receptor 2 OS=Mus musculus OX=10090 GN=Npr2 PE=1 SV=2	117	18	16			1		3.42166e+06		3.42166e+06		3.42166e+06
Eukaryotic translation initiation factor 3 subunit A OS=Mus musculus OX=10090 GN=Eif3a PE=1 SV=5	161.8	24	40			1		3.37317e+06		3.37317e+06		3.37317e+06
Metastasis-associated protein MTA1 OS=Mus musculus OX=10090 GN=Mta1 PE=1 SV=1	79.1	30	39			1		3.29576e+06		3.29576e+06		3.29576e+06
U4/U6 small nuclear ribonucleoprotein Prp3 OS=Mus musculus OX=10090 GN=Prpf3 PE=1 SV=1	77.4	44	28			1		3.29085e+06		3.29085e+06		3.29085e+06
Heat shock protein 75 kDa, mitochondrial OS=Mus musculus OX=10090 GN=Trap1 PE=1 SV=1	80.2	61	160	47	102	1.34346e+07	3070000	1.0536e+07	808000	0.784243	0.263192	0.523718
60S ribosomal protein L14 OS=Mus musculus OX=10090 GN=Rpl14 PE=1 SV=3	23.5	29	12			1		3248867		3248867		3248867
Voltage-dependent L-type calcium channel subunit alpha OS=Mus musculus OX=10090 GN=Cacna1s PE=1 SV=1	210.2	14	20	9	18	1	1	3.18238e+06	186000	3.18238e+06	186000	1.68419e+06
Transmembrane protein 209 OS=Mus musculus OX=10090 GN=Tmem209 PE=2 SV=1	62.9	31	18			1		3.14904e+06		3.14904e+06		3.14904e+06
Collagen alpha-1(XII) chain OS=Mus musculus OX=10090 GN=Col12a1 PE=2 SV=3	340	24	85			1		3.13544e+06		3.13544e+06		3.13544e+06
Leucine-rich PPR motif-containing protein, mitochondrial OS=Mus musculus OX=10090 GN=Lrpprc PE=1 SV=2	156.5	71	261	39	188	1.93815e+07	6590000	1.0174e+07	704000	0.524934	0.106829	0.315881
Large subunit GTPase 1 homolog OS=Mus musculus OX=10090 GN=Lsg1 PE=1 SV=2	73.1	30	23	5	6	1	1	3.13303e+06	68800	3.13303e+06	68800	1.60091e+06
Probable arginine--tRNA ligase, mitochondrial OS=Mus musculus OX=10090 GN=Rars2 PE=1 SV=1	65.3	54	39	8	7	3.46642e+06	68100	9.86739e+06	11700	2.84656	0.171806	1.50918
Protein disulfide-isomerase A4 OS=Mus musculus OX=10090 GN=Pdia4 PE=1 SV=1	72.3	47	33	5	3	239698	3500	9.8579e+06	59000	41.1264	16.8571	28.9917
Nexilin OS=Mus musculus OX=10090 GN=Nexn PE=1 SV=1	80	25	23	3	3	1	1	3.12426e+06	38700	3.12426e+06	38700	1.58148e+06
Stromal interaction molecule 1 OS=Mus musculus OX=10090 GN=Stim1 PE=1 SV=2	77.5	51	105	46	90	1	1	3.10869e+06	544000	3.10869e+06	544000	1.82635e+06
Ribosomal biogenesis protein LAS1L OS=Mus musculus OX=10090 GN=Las1l PE=1 SV=1	89.4	27	19			1		3.0748e+06		3.0748e+06		3.0748e+06
RRP12-like protein OS=Mus musculus OX=10090 GN=Rrp12 PE=1 SV=1	143	19	25			1		3.05991e+06		3.05991e+06		3.05991e+06
Lon protease homolog, mitochondrial OS=Mus musculus OX=10090 GN=Lonp1 PE=1 SV=2	105.8	71	214	50	91	1.23858e+07	2610000	9.52302e+06	350000	0.768867	0.1341	0.451484
Integrin beta OS=Mus musculus OX=10090 GN=Itgb5 PE=1 SV=1	88	47	47	12	7	1	1	3.0368e+06	15400	3.0368e+06	15400	1.5261e+06
Gamma-sarcoglycan OS=Mus musculus OX=10090 GN=Sgcg PE=1 SV=2	32.1	22	6	17	4	1	3650	3.01352e+06	320000	3.01352e+06	87.6712	1.5068e+06
Dedicator of cytokinesis protein 7 OS=Mus musculus OX=10090 GN=Dock7 PE=1 SV=2	241.3	23	60	15	29	1	7990	3.00773e+06	269000	3.00773e+06	33.6671	1.50388e+06
Metastasis-associated protein MTA2 OS=Mus musculus OX=10090 GN=Mta2 PE=1 SV=1	75	29	31			1		2.99635e+06		2.99635e+06		2.99635e+06
Endoplasmic reticulum junction formation protein lunapark OS=Mus musculus OX=10090 GN=Lnpk PE=1 SV=1	47.5	42	19	10	5	1	1	2.95772e+06	83400	2.95772e+06	83400	1.52056e+06
Nesprin-2 OS=Mus musculus OX=10090 GN=Syne2 PE=1 SV=2	782.2	8	54	5	43	1	2070	2.94675e+06	472000	2.94675e+06	228.019	1.47349e+06
RNA-binding protein 28 OS=Mus musculus OX=10090 GN=Rbm28 PE=1 SV=4	84.2	28	28			1		2.93357e+06		2.93357e+06		2.93357e+06
Tubulin beta-2A chain OS=Mus musculus OX=10090 GN=Tubb2a PE=1 SV=1	49.9	73	139	53	78	344309	4660	9.0491e+06	21400	26.2819	4.59227	15.4371
Citrate synthase, mitochondrial OS=Mus musculus OX=10090 GN=Cs PE=1 SV=1	51.7	58	89	29	46	8.963e+06	2060000	8.93406e+06	379000	0.996771	0.183981	0.590376
Rab3 GTPase-activating protein catalytic subunit OS=Mus musculus OX=10090 GN=Rab3gap1 PE=1 SV=4	110.1	31	34	9	8	1	7100	2.8879e+06	82200	2.8879e+06	11.5775	1.44396e+06
Cell division cycle 5-like protein OS=Mus musculus OX=10090 GN=Cdc5l PE=1 SV=2	92.1	51	61			156261		8.91009e+06		57.0204		57.0204
Transmembrane protein 131 OS=Mus musculus OX=10090 GN=Tmem131 PE=2 SV=2	204.5	15	21	9	20	1	1	2.88307e+06	590000	2.88307e+06	590000	1.73653e+06
Stress-induced-phosphoprotein 1 OS=Mus musculus OX=10090 GN=Stip1 PE=1 SV=1	62.5	34	23	4	2	1	1	2.81755e+06	32400	2.81755e+06	32400	1.42498e+06
Annexin A2 OS=Mus musculus OX=10090 GN=Anxa2 PE=1 SV=2	38.7	75	75	46	65	982343	386000	8.75226e+06	1770000	8.90958	4.58549	6.74754
Transportin-1 OS=Mus musculus OX=10090 GN=Tnpo1 PE=1 SV=2	102.3	16	19			1		2.76585e+06		2.76585e+06		2.76585e+06
DEAD (Asp-Glu-Ala-Asp) box polypeptide 17, isoform CRA_a OS=Mus musculus OX=10090 GN=Ddx17 PE=1 SV=1	72.5	50	75			160429		8.46968e+06		52.794		52.794
Poly [ADP-ribose] polymerase OS=Mus musculus OX=10090 GN=Parp1 PE=1 SV=1	112.7	28	39			1		2.75134e+06		2.75134e+06		2.75134e+06
Tetratricopeptide repeat domain 13 OS=Mus musculus OX=10090 GN=Ttc13 PE=1 SV=1	95	27	20			1		2.74589e+06		2.74589e+06		2.74589e+06
Thioredoxin domain-containing protein 5 OS=Mus musculus OX=10090 GN=Txndc5 PE=1 SV=2	46.4	41	17			1		2.71042e+06		2.71042e+06		2.71042e+06
MCG142017, isoform CRA_a OS=Mus musculus OX=10090 GN=Tmtc3 PE=1 SV=1	104.1	16	14			1		2.70232e+06		2.70232e+06		2.70232e+06
Isoform Short of Delta-1-pyrroline-5-carboxylate synthase OS=Mus musculus OX=10090 GN=Aldh18a1	87	69	154			9.37785e+06		8.25406e+06		0.880166		0.880166
Long-chain-fatty-acid--CoA ligase 3 OS=Mus musculus OX=10090 GN=Acsl3 PE=1 SV=2	80.4	26	23	11	6	1	2260	2.62456e+06	74100	2.62456e+06	32.7876	1.3123e+06
ATP-citrate synthase OS=Mus musculus OX=10090 GN=Acly PE=1 SV=1	120.7	33	49	13	16	1	47800	2.42315e+06	31000	2.42315e+06	0.648536	1.21158e+06
Wolframin OS=Mus musculus OX=10090 GN=Wfs1 PE=1 SV=1	100.5	17	14	15	15	1	12400	2.41756e+06	258000	2.41756e+06	20.8065	1.20879e+06
Serine/threonine-protein kinase SIK3 OS=Mus musculus OX=10090 GN=Sik3 PE=1 SV=1	150.6	1	12			1.10554e+07		8.15414e+06		0.73757		0.73757
Ribosomal RNA processing protein 1 homolog B OS=Mus musculus OX=10090 GN=Rrp1b PE=1 SV=2	80.5	19	18			1		2.40398e+06		2.40398e+06		2.40398e+06
N-acetylglucosamine-6-sulfatase OS=Mus musculus OX=10090 GN=Gns PE=1 SV=1	61.1	23	11			1		2.38604e+06		2.38604e+06		2.38604e+06
Neural cell adhesion molecule 1 OS=Mus musculus OX=10090 GN=Ncam1 PE=1 SV=3	119.4	28	27			1		2.35643e+06		2.35643e+06		2.35643e+06
Succinyl-CoA:3-ketoacid coenzyme A transferase 1, mitochondrial OS=Mus musculus OX=10090 GN=Oxct1 PE=1 SV=1	56	58	115	44	63	4.83797e+06	1280000	7.71298e+06	412000	1.59426	0.321875	0.958068
Monofunctional C1-tetrahydrofolate synthase, mitochondrial OS=Mus musculus OX=10090 GN=Mthfd1l PE=1 SV=2	105.7	76	190	51	144	1.47372e+07	3950000	7.62241e+06	713000	0.517222	0.180506	0.348864
Isocitrate dehydrogenase [NADP], mitochondrial OS=Mus musculus OX=10090 GN=Idh2 PE=1 SV=3	50.9	64	123	46	47	7.52484e+06	1630000	7.56578e+06	365000	1.00544	0.223926	0.614683
Isoform 2 of Heterogeneous nuclear ribonucleoprotein K OS=Mus musculus OX=10090 GN=Hnrnpk	51	53	52			210360		7.48616e+06		35.5874		35.5874
Cyclic AMP-dependent transcription factor ATF-6 alpha OS=Mus musculus OX=10090 GN=Atf6 PE=1 SV=2	72.6	23	14	4	2	1	3790	2.34049e+06	29300	2.34049e+06	7.73087	1.17025e+06
Vesicle-trafficking protein SEC22b OS=Mus musculus OX=10090 GN=Sec22b PE=1 SV=3	24.7	49	19	44	37	1	15500	2.332e+06	426000	2.332e+06	27.4839	1.16602e+06
Isoform 2 of Peptidyl-prolyl cis-trans isomerase FKBP8 OS=Mus musculus OX=10090 GN=Fkbp8	43.6	27	11			1		2.29502e+06		2.29502e+06		2.29502e+06
Malate dehydrogenase, mitochondrial OS=Mus musculus OX=10090 GN=Mdh2 PE=1 SV=3	35.6	66	57	36	36	855278	505000	7.41396e+06	599000	8.66848	1.18614	4.92731
Predicted gene 7324 OS=Mus musculus OX=10090 GN=Gm7324 PE=4 SV=1	42.2	31	16			1		2.28825e+06		2.28825e+06		2.28825e+06
Unconventional myosin-Ie OS=Mus musculus OX=10090 GN=Myo1e PE=1 SV=1	126.7	24	36			1		2.24591e+06		2.24591e+06		2.24591e+06
SPARC OS=Mus musculus OX=10090 GN=Sparc PE=1 SV=1	37.8	29	21			1		2.21061e+06		2.21061e+06		2.21061e+06
Annexin A6 OS=Mus musculus OX=10090 GN=Anxa6 PE=1 SV=3	75.8	59	82	23	22	253040	28900	6.76712e+06	169000	26.7433	5.84775	16.2955
Inositol 1,4,5-trisphosphate receptor-interacting protein OS=Mus musculus OX=10090 GN=Itprip PE=1 SV=1	63.2	44	28			288794		6.71633e+06		23.2565		23.2565
Heterogeneous nuclear ribonucleoprotein M OS=Mus musculus OX=10090 GN=Hnrnpm PE=1 SV=3	77.6	42	64			682554		6.70604e+06		9.82492		9.82492
Clathrin heavy chain OS=Mus musculus OX=10090 GN=Cltc PE=1 SV=1	191.9	45	122			292220		6.55437e+06		22.4296		22.4296
Zinc finger CCCH-type antiviral protein 1 OS=Mus musculus OX=10090 GN=Zc3hav1 PE=1 SV=1	112.5	30	28	16	21	1	1	2.18497e+06	85400	2.18497e+06	85400	1.13519e+06
Protein disulfide-isomerase TMX3 OS=Mus musculus OX=10090 GN=Tmx3 PE=1 SV=2	51.8	32	18	5	3	1	1	2.18345e+06	27700	2.18345e+06	27700	1.10557e+06
Cyclic AMP-dependent transcription factor ATF-6 beta OS=Mus musculus OX=10090 GN=Atf6b PE=1 SV=2	76.8	23	13	6	2	1	1	2.17364e+06	40200	2.17364e+06	40200	1.10692e+06
Beta-hexosaminidase subunit alpha OS=Mus musculus OX=10090 GN=Hexa PE=1 SV=2	60.6	14	11			1		2.1504e+06		2.1504e+06		2.1504e+06
Cleft lip and palate transmembrane protein 1 homolog OS=Mus musculus OX=10090 GN=Clptm1 PE=1 SV=1	75.2	20	14	13	9	1	1760	2.14436e+06	189000	2.14436e+06	107.386	1.07223e+06
Dihydropyrimidinase-related protein 3 OS=Mus musculus OX=10090 GN=Dpysl3 PE=1 SV=1	73.8	35	31	7	11	1.06631e+06	9340	6.28401e+06	48500	5.89321	5.19272	5.54297
Junctophilin-1 OS=Mus musculus OX=10090 GN=Jph1 PE=1 SV=1	71.9	22	11	12	12	1	1880	2.13319e+06	166000	2.13319e+06	88.2979	1.06664e+06
SWI/SNF-related matrix-associated actin-dependent regulator of chromatin subfamily A member 5 OS=Mus musculus OX=10090 GN=Smarca5 PE=1 SV=1	121.6	22	40			1		2.10962e+06		2.10962e+06		2.10962e+06
Very long-chain specific acyl-CoA dehydrogenase, mitochondrial OS=Mus musculus OX=10090 GN=Acadvl PE=1 SV=3	70.8	78	126	48	61	9.80755e+06	2310000	6.18005e+06	505000	0.630132	0.218615	0.424373
Squamous cell carcinoma antigen recognized by T-cells 3 OS=Mus musculus OX=10090 GN=Sart3 PE=1 SV=1	109.6	20	24			1		2.10564e+06		2.10564e+06		2.10564e+06
Leucine-rich repeat-containing protein 59 OS=Mus musculus OX=10090 GN=Lrrc59 PE=1 SV=1	34.9	41	13	8	3	1	31900	2.09329e+06	83200	2.09329e+06	2.60815	1.04664e+06
Protein PRRC2A OS=Mus musculus OX=10090 GN=Prrc2a PE=1 SV=1	229.1	14	21			1		2.09311e+06		2.09311e+06		2.09311e+06
Heterogeneous nuclear ribonucleoprotein H OS=Mus musculus OX=10090 GN=Hnrnph1 PE=1 SV=1	51.2	34	26	22	22	248751	84000	6.00501e+06	166000	24.1406	1.97619	13.0584
Histone H1.0 OS=Mus musculus OX=10090 GN=H1f0 PE=2 SV=4	20.8	28	12			1		2.07047e+06		2.07047e+06		2.07047e+06
Predicted gene 45713 OS=Mus musculus OX=10090 GN=Gm45713 PE=2 SV=1	50.8	13	11			1		2.04255e+06		2.04255e+06		2.04255e+06
Eukaryotic translation initiation factor 3 subunit D OS=Mus musculus OX=10090 GN=Eif3d PE=1 SV=2	63.9	59	47	9	3	124748	5270	5.89492e+06	48100	47.2547	9.12713	28.1909
Isoform 2 of 4F2 cell-surface antigen heavy chain OS=Mus musculus OX=10090 GN=Slc3a2	62.2	42	25			1		2.01197e+06		2.01197e+06		2.01197e+06
Gelsolin OS=Mus musculus OX=10090 GN=Gsn PE=1 SV=3	85.9	44	52	13	14	141421	17700	5.83492e+06	66000	41.2592	3.72881	22.494
Acetylcholine receptor subunit gamma OS=Mus musculus OX=10090 GN=Chrng PE=3 SV=1	58.7	16	9	6	5	1	1	1.99394e+06	65800	1.99394e+06	65800	1.02987e+06
Amine oxidase [flavin-containing] A OS=Mus musculus OX=10090 GN=Maoa PE=1 SV=3	59.6	27	24	11	16	4.08738e+06	33700	5.76095e+06	136000	1.40945	4.03561	2.72253
Nidogen-2 OS=Mus musculus OX=10090 GN=Nid2 PE=1 SV=2	153.8	30	40			1		1.9136e+06		1.9136e+06		1.9136e+06
Tyrosine-protein phosphatase non-receptor type 1 OS=Mus musculus OX=10090 GN=Ptpn1 PE=1 SV=2	49.6	34	19	15	8	1	1	1.87573e+06	92700	1.87573e+06	92700	984214
C-type mannose receptor 2 OS=Mus musculus OX=10090 GN=Mrc2 PE=1 SV=3	167	36	58			1.09816e+06		5.70745e+06		5.1973		5.1973
Pyruvate dehydrogenase E1 component subunit alpha, somatic form, mitochondrial OS=Mus musculus OX=10090 GN=Pdha1 PE=1 SV=1	43.2	65	83	34	59	3.89805e+06	1510000	5.60119e+06	493000	1.43692	0.32649	0.881706
Hexokinase-1 OS=Mus musculus OX=10090 GN=Hk1 PE=1 SV=3	108.2	37	75			191848		5.53735e+06		28.8631		28.8631
Ubiquitin-like modifier-activating enzyme 1 OS=Mus musculus OX=10090 GN=Uba1 PE=1 SV=1	117.7	42	66	12	15	101466	58600	5.47516e+06	181000	53.9607	3.08874	28.5247
Procollagen galactosyltransferase 1 OS=Mus musculus OX=10090 GN=Colgalt1 PE=1 SV=2	71	24	24			1		1.87293e+06		1.87293e+06		1.87293e+06
60S ribosomal protein L18a OS=Mus musculus OX=10090 GN=Rpl18a PE=1 SV=1	20.7	39	15	26	7	1	27900	1.83669e+06	60000	1.83669e+06	2.15054	918348
Transmembrane protein 161A OS=Mus musculus OX=10090 GN=Tmem161a PE=2 SV=1	54	8	4	6	3	1	2850	1.78694e+06	226000	1.78694e+06	79.2982	893509
Translocation protein SEC63 homolog OS=Mus musculus OX=10090 GN=Sec63 PE=1 SV=4	87.8	20	15	3	2	1	1	1.7538e+06	34200	1.7538e+06	34200	894000
Nodal modulator 1 OS=Mus musculus OX=10090 GN=Nomo1 PE=1 SV=1	133.3	18	18	6	11	1	21300	1.74483e+06	138000	1.74483e+06	6.47887	872418
Staphylococcal nuclease domain-containing protein 1 OS=Mus musculus OX=10090 GN=Snd1 PE=1 SV=1	102	45	63	20	27	58443.8	57400	5.36194e+06	258000	91.7452	4.49477	48.12
Procollagen-lysine,2-oxoglutarate 5-dioxygenase 1 OS=Mus musculus OX=10090 GN=Plod1 PE=1 SV=1	83.5	22	21			1		1.73676e+06		1.73676e+06		1.73676e+06
Cadherin-2 OS=Mus musculus OX=10090 GN=Cdh2 PE=1 SV=2	99.7	21	12	3	2	1	1	1.72966e+06	36900	1.72966e+06	36900	883280
Prohibitin-2 OS=Mus musculus OX=10090 GN=Phb2 PE=1 SV=1	33.3	62	37	9	5	191469	72200	5246382	48300	27.4007	0.668975	14.0348
Elongation factor Tu, mitochondrial OS=Mus musculus OX=10090 GN=Tufm PE=1 SV=1	49.5	65	82	35	49	6.05199e+06	2160000	5.20176e+06	482000	0.859513	0.223148	0.54133
Plasminogen activator inhibitor 1 RNA-binding protein OS=Mus musculus OX=10090 GN=Serbp1 PE=1 SV=2	44.7	23	11			1		1.71132e+06		1.71132e+06		1.71132e+06
RNA-binding protein 14 OS=Mus musculus OX=10090 GN=Rbm14 PE=1 SV=1	69.4	42	56			1.90134e+06		5.17909e+06		2.72392		2.72392
40S ribosomal protein S24 OS=Mus musculus OX=10090 GN=Rps24 PE=1 SV=1	15.4	35	11			1		1.69733e+06		1.69733e+06		1.69733e+06
Propionyl-CoA carboxylase beta chain, mitochondrial OS=Mus musculus OX=10090 GN=Pccb PE=1 SV=2	58.4	68	62	14	15	3.302e+06	203000	5.12981e+06	144000	1.55355	0.70936	1.13145
Stromal interaction molecule 1 (Fragment) OS=Mus musculus OX=10090 GN=Stim1 PE=1 SV=1	23.6	45	20	45	18	1	1	1.69439e+06	314000	1.69439e+06	314000	1.0042e+06
Dihydrolipoyllysine-residue succinyltransferase component of 2-oxoglutarate dehydrogenase complex, mitochondrial OS=Mus musculus OX=10090 GN=Dlst PE=1 SV=1	49	32	43	17	20	1.25449e+06	300000	5.08465e+06	230000	4.05318	0.766667	2.40992
Phosphoenolpyruvate carboxykinase [GTP], mitochondrial OS=Mus musculus OX=10090 GN=Pck2 PE=1 SV=1	73.4	66	125	47	89	6.80692e+06	1550000	5.07821e+06	270000	0.746037	0.174194	0.460115
Laminin subunit gamma-1 OS=Mus musculus OX=10090 GN=Lamc1 PE=1 SV=1	177.1	11	15	2	4	1	29300	1.69422e+06	16800	1.69422e+06	0.573379	847110
Tubulin beta-5 chain OS=Mus musculus OX=10090 GN=Tubb5 PE=1 SV=1	49.6	74	132	61	89	191384	96600	5.03131e+06	204000	26.2891	2.1118	14.2005
Presequence protease, mitochondrial OS=Mus musculus OX=10090 GN=Pitrm1 PE=1 SV=1	117.3	74	154	24	43	5.32344e+06	1150000	5.02335e+06	241000	0.943629	0.209565	0.576597
Matrin-3 OS=Mus musculus OX=10090 GN=Matr3 PE=1 SV=1	94.6	29	31			1		1.69402e+06		1.69402e+06		1.69402e+06
Sodium- and chloride-dependent taurine transporter OS=Mus musculus OX=10090 GN=Slc6a6 PE=1 SV=2	69.8	11	10	9	8	1	1	1.69039e+06	101000	1.69039e+06	101000	895694
Sphingosine-1-phosphate lyase 1 OS=Mus musculus OX=10090 GN=Sgpl1 PE=1 SV=1	63.6	20	17	10	6	1	11100	1.68562e+06	114000	1.68562e+06	10.2703	842813
Spectrin beta chain, non-erythrocytic 1 OS=Mus musculus OX=10090 GN=Sptbn1 PE=1 SV=2	274.1	44	116	16	36	84169.8	41000	4.92321e+06	365000	58.4915	8.90244	33.697
Titin OS=Mus musculus OX=10090 GN=Ttn PE=1 SV=1	3713.7	2	56	3	88	1	676000	1.68399e+06	980000	1.68399e+06	1.4497	841995
DnaJ homolog subfamily C member 10 OS=Mus musculus OX=10090 GN=Dnajc10 PE=1 SV=2	90.5	23	19			1		1.68269e+06		1.68269e+06		1.68269e+06
Myosin-1 OS=Mus musculus OX=10090 GN=Myh1 PE=1 SV=1	223.2	37	103	28	98	79285.2	805000	4.84139e+06	2200000	61.063	2.73292	31.8979
Succinate dehydrogenase [ubiquinone] flavoprotein subunit, mitochondrial OS=Mus musculus OX=10090 GN=Sdha PE=1 SV=1	72.5	66	99	25	52	6.51797e+06	1900000	4.83323e+06	420000	0.741523	0.221053	0.481288
Vitronectin OS=Mus musculus OX=10090 GN=Vtn PE=1 SV=2	54.8	4	2			1		1.66105e+06		1.66105e+06		1.66105e+06
DnaJ homolog subfamily B member 11 OS=Mus musculus OX=10090 GN=Dnajb11 PE=1 SV=1	40.5	32	11			1		1.63315e+06		1.63315e+06		1.63315e+06
Junction plakoglobin OS=Mus musculus OX=10090 GN=Jup PE=1 SV=3	81.7	59	103	54	100	3.37327e+06	476000	4.73223e+06	1010000	1.40286	2.12185	1.76236
E3 ubiquitin-protein ligase NEDD4 OS=Mus musculus OX=10090 GN=Nedd4 PE=1 SV=3	102.6	28	34	4	4	1	4480	1.61918e+06	20400	1.61918e+06	4.55357	809591
Procollagen-proline, 2-oxoglutarate 4-dioxygenase (Proline 4-hydroxylase), alpha II polypeptide, isoform CRA_f OS=Mus musculus OX=10090 GN=P4ha2 PE=1 SV=1	61	47	47			64062.3		4.70783e+06		73.4884		73.4884
Protein ABHD1 OS=Mus musculus OX=10090 GN=Abhd1 PE=1 SV=2	45.7	19	7			1		1.61582e+06		1.61582e+06		1.61582e+06
Sorbin and SH3 domain-containing protein 2 OS=Mus musculus OX=10090 GN=Sorbs2 PE=1 SV=1	69.5	64	71	37	143	1	34300	1.61019e+06	21700000	1.61019e+06	632.653	805412
ADP/ATP translocase 2 OS=Mus musculus OX=10090 GN=Slc25a5 PE=1 SV=3	32.9	54	47	62	79	738388	998000	4.66486e+06	752000	6.31763	0.753507	3.53557
Filamin-B OS=Mus musculus OX=10090 GN=Flnb PE=1 SV=3	277.7	41	133	8	37	81236.7	45000	4.64149e+06	128000	57.1354	2.84444	29.9899
alpha-1,2-Mannosidase OS=Mus musculus OX=10090 GN=Edem3 PE=1 SV=1	105.8	23	21	5	4	85699.5	1	4.61604e+06	52200	53.863	52200	26126.9
Isoform 2 of SUN domain-containing ossification factor OS=Mus musculus OX=10090 GN=Suco	139.4	13	14			1		1.56648e+06		1.56648e+06		1.56648e+06
Fructose-bisphosphate aldolase OS=Mus musculus OX=10090 GN=Aldoa PE=1 SV=1	45.1	58	47	22	16	331898	63100	4.58587e+06	335000	13.8171	5.30903	9.56307
Acyl-coenzyme A thioesterase 9, mitochondrial OS=Mus musculus OX=10090 GN=Acot9 PE=1 SV=1	50.5	57	74	20	17	1.28564e+06	214000	4.57355e+06	291000	3.55741	1.35981	2.45861
Integrin alpha-V OS=Mus musculus OX=10090 GN=Itgav PE=1 SV=2	115.3	22	18			1		1.55559e+06		1.55559e+06		1.55559e+06
ATP synthase subunit gamma OS=Mus musculus OX=10090 GN=Atp5c1 PE=1 SV=1	32.8	38	36	35	13	434163	138000	4.55412e+06	175000	10.4894	1.26812	5.87876
Arf-GAP domain and FG repeat-containing protein 1 (Fragment) OS=Mus musculus OX=10090 GN=Agfg1 PE=1 SV=1	60.1	27	15			1		1.55112e+06		1.55112e+06		1.55112e+06
NADH-ubiquinone oxidoreductase 75 kDa subunit, mitochondrial OS=Mus musculus OX=10090 GN=Ndufs1 PE=1 SV=2	79.7	73	127	37	61	5.94501e+06	1210000	4.53251e+06	448000	0.762407	0.370248	0.566327
60S ribosomal protein L15 OS=Mus musculus OX=10090 GN=Rpl15 PE=2 SV=4	24.1	46	20			56058.1		4.51393e+06		80.5224		80.5224
Spartin OS=Mus musculus OX=10090 GN=Spart PE=1 SV=1	72.6	19	17			1		1.54214e+06		1.54214e+06		1.54214e+06
Fibronectin OS=Mus musculus OX=10090 GN=Fn1 PE=1 SV=1	252.9	66	387			1		1.53385e+06		1.53385e+06		1.53385e+06
Desmoplakin OS=Mus musculus OX=10090 GN=Dsp PE=1 SV=1	332.7	27	142	11	63	4.549e+06	355000	4.47581e+06	748000	0.983912	2.10704	1.54548
Synaptic functional regulator FMR1 OS=Mus musculus OX=10090 GN=Fmr1 PE=1 SV=1	68.9	30	26			1		1.53349e+06		1.53349e+06		1.53349e+06
MCG13402, isoform CRA_c OS=Mus musculus OX=10090 GN=Ptbp1 PE=1 SV=1	59.3	53	44			170225		4.44454e+06		26.1098		26.1098
Integral membrane protein 2B OS=Mus musculus OX=10090 GN=Itm2b PE=1 SV=1	30.2	63	22	14	3	1	1	1.52519e+06	3930	1.52519e+06	3930	764562
D-3-phosphoglycerate dehydrogenase OS=Mus musculus OX=10090 GN=Phgdh PE=1 SV=3	56.5	26	16	11	8	1	11000	1.51777e+06	27100	1.51777e+06	2.46364	758888
Long-chain specific acyl-CoA dehydrogenase, mitochondrial OS=Mus musculus OX=10090 GN=Acadl PE=1 SV=2	47.9	43	68	46	72	3.1188e+06	1390000	4.33727e+06	399000	1.39068	0.28705	0.838867
Isoform 2 of Cell cycle progression protein 1 OS=Mus musculus OX=10090 GN=Ccpg1	92.1	14	9			1		1.50648e+06		1.50648e+06		1.50648e+06
Acid ceramidase OS=Mus musculus OX=10090 GN=Asah1 PE=1 SV=1	44.6	30	13			1		1.50148e+06		1.50148e+06		1.50148e+06
Ribosomal oxygenase 1 OS=Mus musculus OX=10090 GN=Riox1 PE=1 SV=2	67.5	34	20			1		1.49925e+06		1.49925e+06		1.49925e+06
Prosaposin OS=Mus musculus OX=10090 GN=Psap PE=1 SV=1	61.3	12	7			1		1.49372e+06		1.49372e+06		1.49372e+06
Motile sperm domain-containing protein 2 OS=Mus musculus OX=10090 GN=Mospd2 PE=1 SV=1	59.8	18	13			1		1.49127e+06		1.49127e+06		1.49127e+06
Glycosylphosphatidylinositol anchor attachment 1 protein OS=Mus musculus OX=10090 GN=Gpaa1 PE=1 SV=3	67.9	9	7			1		1.46243e+06		1.46243e+06		1.46243e+06
Isoleucine--tRNA ligase, cytoplasmic OS=Mus musculus OX=10090 GN=Iars PE=1 SV=2	144.2	14	26	8	16	1	35900	1.45671e+06	113000	1.45671e+06	3.14763	728356
Endoplasmic reticulum protein SC65 OS=Mus musculus OX=10090 GN=P3h4 PE=1 SV=1	51.1	22	9			1		1.44057e+06		1.44057e+06		1.44057e+06
Isoform 5 of Ubiquitin-associated protein 2-like OS=Mus musculus OX=10090 GN=Ubap2l	117.3	16	16			1		1.43178e+06		1.43178e+06		1.43178e+06
T-complex protein 1 subunit alpha OS=Mus musculus OX=10090 GN=Tcp1 PE=1 SV=3	60.4	58	48	42	36	239696	89100	4.04856e+06	463000	16.8904	5.19641	11.0434
Isoform 2 of AP-2 complex subunit beta OS=Mus musculus OX=10090 GN=Ap2b1	105.7	21	32			1		1.4198e+06		1.4198e+06		1.4198e+06
Voltage-dependent anion-selective channel protein 2 OS=Mus musculus OX=10090 GN=Vdac2 PE=1 SV=2	31.7	44	31			289134		4.02159e+06		13.9091		13.9091
Procollagen-lysine,2-oxoglutarate 5-dioxygenase 3 OS=Mus musculus OX=10090 GN=Plod3 PE=1 SV=1	84.9	38	35			45701.9		4.00253e+06		87.5791		87.5791
Solute carrier family 12 member 2 OS=Mus musculus OX=10090 GN=Slc12a2 PE=1 SV=1	130.6	20	28	27	39	1	3770	1.41813e+06	224000	1.41813e+06	59.4164	709094
Trinucleotide repeat-containing gene 6B protein OS=Mus musculus OX=10090 GN=Tnrc6b PE=1 SV=2	191.8	20	24	6	8	1	3440	1.40102e+06	64500	1.40102e+06	18.75	700521
Alpha-actinin-4 OS=Mus musculus OX=10090 GN=Actn4 PE=1 SV=1	104.9	66	131	17	35	179160	14300	3.94588e+06	74200	22.0243	5.18881	13.6066
Peptidyl-prolyl cis-trans isomerase FKBP9 OS=Mus musculus OX=10090 GN=Fkbp9 PE=1 SV=1	63	12	10			1		1.39955e+06		1.39955e+06		1.39955e+06
RNA binding motif protein 34 OS=Mus musculus OX=10090 GN=Rbm34 PE=1 SV=1	49.1	26	11			1		1.38476e+06		1.38476e+06		1.38476e+06
Voltage-dependent anion-selective channel protein 1 OS=Mus musculus OX=10090 GN=Vdac1 PE=1 SV=3	32.3	55	34	31	23	247801	191000	3.87711e+06	688000	15.6461	3.60209	9.6241
Decorin OS=Mus musculus OX=10090 GN=Dcn PE=1 SV=1	39.8	21	12			1		1.38344e+06		1.38344e+06		1.38344e+06
Integrin alpha-6 OS=Mus musculus OX=10090 GN=Itga6 PE=1 SV=3	122.1	13	12			1		1.36858e+06		1.36858e+06		1.36858e+06
Heterogeneous nuclear ribonucleoproteins A2/B1 OS=Mus musculus OX=10090 GN=Hnrnpa2b1 PE=1 SV=2	37.4	44	35	7	3	65762.6	37900	3.80936e+06	17500	57.9261	0.461741	29.1939
Trifunctional enzyme subunit beta, mitochondrial OS=Mus musculus OX=10090 GN=Hadhb PE=1 SV=1	51.4	55	76	27	35	2.01317e+06	1160000	3.7541e+06	643000	1.86477	0.55431	1.20954
Leucyl-cystinyl aminopeptidase OS=Mus musculus OX=10090 GN=Lnpep PE=1 SV=1	117.2	38	50	24	28	743287	7420	3.74692e+06	55300	5.04101	7.45283	6.24692
Anion exchange protein OS=Mus musculus OX=10090 GN=Slc4a2 PE=1 SV=1	136.7	17	14	3	4	1	1	1.36337e+06	42700	1.36337e+06	42700	703036
Dolichyl-diphosphooligosaccharide--protein glycosyltransferase subunit 2 OS=Mus musculus OX=10090 GN=Rpn2 PE=1 SV=1	69	29	17	10	6	1	14200	1.34992e+06	115000	1.34992e+06	8.09859	674962
Probable ATP-dependent RNA helicase DDX27 OS=Mus musculus OX=10090 GN=Ddx27 PE=1 SV=3	85.9	17	15			1		1.33253e+06		1.33253e+06		1.33253e+06
Heat shock protein HSP 90-alpha OS=Mus musculus OX=10090 GN=Hsp90aa1 PE=1 SV=4	84.7	47	78	23	39	106598	61600	3.6643e+06	136000	34.3749	2.20779	18.2913
Dihydrolipoyllysine-residue acetyltransferase component of pyruvate dehydrogenase complex, mitochondrial OS=Mus musculus OX=10090 GN=Dlat PE=1 SV=2	67.9	46	74	25	30	3.73268e+06	1160000	3.66065e+06	250000	0.980703	0.215517	0.59811
Nucleolar GTP-binding protein 1 OS=Mus musculus OX=10090 GN=Gtpbp4 PE=1 SV=3	74.1	29	29			103786		3.63669e+06		35.0401		35.0401
Heme oxygenase 2 OS=Mus musculus OX=10090 GN=Hmox2 PE=1 SV=1	35.7	44	13			1		1.32945e+06		1.32945e+06		1.32945e+06
Collagen alpha-1(III) chain OS=Mus musculus OX=10090 GN=Col3a1 PE=1 SV=4	138.9	28	39			1		1.30961e+06		1.30961e+06		1.30961e+06
Zyxin OS=Mus musculus OX=10090 GN=Zyx PE=1 SV=2	60.5	23	11	14	6	1	1	1.29219e+06	40500	1.29219e+06	40500	666347
Eukaryotic translation initiation factor 4 gamma 1 OS=Mus musculus OX=10090 GN=Eif4g1 PE=1 SV=1	176	13	27	7	14	1	1720	1.28985e+06	153000	1.28985e+06	88.9535	644970
Phospholipase A-2-activating protein OS=Mus musculus OX=10090 GN=Plaa PE=1 SV=4	87.2	14	16	32	24	1	1	1.28379e+06	363000	1.28379e+06	363000	823394
ATP-dependent RNA helicase DDX24 OS=Mus musculus OX=10090 GN=Ddx24 PE=1 SV=1	101.3	18	12			1		1.27922e+06		1.27922e+06		1.27922e+06
3-ketoacyl-CoA thiolase, mitochondrial OS=Mus musculus OX=10090 GN=Acaa2 PE=1 SV=3	41.8	85	86	56	45	2.05983e+06	1340000	3.46097e+06	493000	1.68022	0.36791	1.02406
Lamin-B2 OS=Mus musculus OX=10090 GN=Lmnb2 PE=1 SV=1	69	27	21	7	5	1	3560	1.27751e+06	16600	1.27751e+06	4.66292	638759
L-lactate dehydrogenase OS=Mus musculus OX=10090 GN=Ldha PE=1 SV=1	39.7	35	26	38	24	161324	92600	3.42022e+06	565000	21.201	6.10151	13.6512
Solute carrier family 12 member 7 OS=Mus musculus OX=10090 GN=Slc12a7 PE=1 SV=1	119.4	16	19	21	24	1	1	1.27479e+06	234000	1.27479e+06	234000	754397
Mitochondrial 10-formyltetrahydrofolate dehydrogenase OS=Mus musculus OX=10090 GN=Aldh1l2 PE=1 SV=2	101.5	82	141	44	84	5.64286e+06	1410000	3.32018e+06	210000	0.588387	0.148936	0.368661
AP-2 complex subunit mu OS=Mus musculus OX=10090 GN=Ap2m1 PE=1 SV=1	49.4	34	24			1		1.26558e+06		1.26558e+06		1.26558e+06
Signal recognition particle subunit SRP68 OS=Mus musculus OX=10090 GN=Srp68 PE=1 SV=2	70.5	36	33	8	3	249013	1	3.30099e+06	10600	13.2563	10600	5306.63
DnaJ homolog subfamily C member 1 OS=Mus musculus OX=10090 GN=Dnajc1 PE=1 SV=1	63.8	22	13	3	2	1	2660	1.26217e+06	12200	1.26217e+06	4.58647	631086
Constitutive coactivator of PPAR-gamma-like protein 1 OS=Mus musculus OX=10090 GN=FAM120A PE=1 SV=2	121.6	16	25	7	11	1	16100	1.26187e+06	76600	1.26187e+06	4.75776	630939
V-type proton ATPase catalytic subunit A OS=Mus musculus OX=10090 GN=Atp6v1a PE=1 SV=2	68.3	65	57	9	8	103544	20800	3.28424e+06	81000	31.7182	3.89423	17.8062
Catechol O-methyltransferase OS=Mus musculus OX=10090 GN=Comt PE=1 SV=2	29.5	35	12	29	9	1	1	1.25715e+06	142000	1.25715e+06	142000	699576
Reticulocalbin-2 OS=Mus musculus OX=10090 GN=Rcn2 PE=1 SV=1	37.2	36	11			1		1.24639e+06		1.24639e+06		1.24639e+06
Catenin delta-1 OS=Mus musculus OX=10090 GN=Ctnnd1 PE=1 SV=2	104.9	71	117			1.92389e+06		3.22576e+06		1.67669		1.67669
40S ribosomal protein S7 OS=Mus musculus OX=10090 GN=Rps7 PE=2 SV=1	22.1	31	10			1		1.24261e+06		1.24261e+06		1.24261e+06
Monoacylglycerol lipase ABHD12 OS=Mus musculus OX=10090 GN=Abhd12 PE=1 SV=2	45.2	27	14			1		1.23969e+06		1.23969e+06		1.23969e+06
Vigilin OS=Mus musculus OX=10090 GN=Hdlbp PE=1 SV=1	141.7	28	47	18	32	334847	82200	3.16521e+06	350000	9.45273	4.25791	6.85532
Sorting nexin-9 OS=Mus musculus OX=10090 GN=Snx9 PE=1 SV=1	66.5	39	25	5	2	1	1	1.23774e+06	3940	1.23774e+06	3940	620842
Calcium-binding and coiled-coil domain-containing protein 1 OS=Mus musculus OX=10090 GN=Calcoco1 PE=1 SV=2	77.2	19	13			1		1.22324e+06		1.22324e+06		1.22324e+06
Myosin-binding protein H OS=Mus musculus OX=10090 GN=Mybph PE=2 SV=2	52.6	43	14	24	12	147585	56600	3.15334e+06	284000	21.3662	5.01767	13.192
Polycystin-2 OS=Mus musculus OX=10090 GN=Pkd2 PE=1 SV=2	108.9	12	8	4	3	1	1	1.22283e+06	82400	1.22283e+06	82400	652616
Sequestosome-1 OS=Mus musculus OX=10090 GN=Sqstm1 PE=1 SV=1	48.1	81	38			37055.1		3.14183e+06		84.7882		84.7882
Probable rRNA-processing protein EBP2 OS=Mus musculus OX=10090 GN=Ebna1bp2 PE=2 SV=1	34.7	29	10			1		1.21095e+06		1.21095e+06		1.21095e+06
Reticulocalbin-1 OS=Mus musculus OX=10090 GN=Rcn1 PE=1 SV=1	38.1	21	5			1		1.20972e+06		1.20972e+06		1.20972e+06
Translin-associated protein X OS=Mus musculus OX=10090 GN=Tsnax PE=1 SV=1	32.9	3	2			2.69888e+06		3.12449e+06		1.1577		1.1577
Zinc finger protein 326 OS=Mus musculus OX=10090 GN=Zfp326 PE=1 SV=1	65.1	12	13			1		1.19818e+06		1.19818e+06		1.19818e+06
Transferrin receptor protein 1 OS=Mus musculus OX=10090 GN=Tfrc PE=1 SV=1	85.7	28	25	8	4	67296.7	2080	3.12341e+06	28800	46.4126	13.8462	30.1294
Isoleucine--tRNA ligase, mitochondrial OS=Mus musculus OX=10090 GN=Iars2 PE=1 SV=1	112.7	60	114	21	30	3.11409e+06	531000	3.11965e+06	85400	1.00179	0.160829	0.581307
Inhibitor of nuclear factor kappa-B kinase-interacting protein OS=Mus musculus OX=10090 GN=Ikbip PE=1 SV=1	42.5	26	8			1		1.19183e+06		1.19183e+06		1.19183e+06
Perilipin-4 OS=Mus musculus OX=10090 GN=Plin4 PE=1 SV=2	139.3	42	27			1.20733e+06		3.08419e+06		2.55455		2.55455
Small nuclear ribonucleoprotein Sm D1 OS=Mus musculus OX=10090 GN=Snrpd1 PE=1 SV=1	13.3	37	8			1		1.19108e+06		1.19108e+06		1.19108e+06
PDZ domain-containing protein 8 OS=Mus musculus OX=10090 GN=Pdzd8 PE=1 SV=1	127.7	19	20	2	3	1	1	1.18441e+06	68900	1.18441e+06	68900	626654
GDH/6PGL endoplasmic bifunctional protein OS=Mus musculus OX=10090 GN=H6pd PE=1 SV=1	89.9	18	12			1		1.17229e+06		1.17229e+06		1.17229e+06
Inverted formin-2 OS=Mus musculus OX=10090 GN=Inf2 PE=1 SV=1	138.5	24	34	7	10	72857.7	2140	3.05939e+06	97000	41.9913	45.3271	43.6592
Isoform 13 of Kinectin OS=Mus musculus OX=10090 GN=Ktn1	143.9	71	210			34157.1		3.0516e+06		89.34		89.34
Heat shock 70 kDa protein 1B OS=Mus musculus OX=10090 GN=Hspa1b PE=1 SV=3	70.1	36	43			75884.6		3.04539e+06		40.1319		40.1319
Serine/arginine-rich-splicing factor 1 OS=Mus musculus OX=10090 GN=Srsf1 PE=1 SV=1	28.3	43	17			1		1.17145e+06		1.17145e+06		1.17145e+06
Transforming acidic coiled-coil-containing protein 1 OS=Mus musculus OX=10090 GN=Tacc1 PE=1 SV=1	84.2	23	21	9	9	1	13900	1.16895e+06	40500	1.16895e+06	2.91367	584477
KN motif and ankyrin repeat domain-containing protein 2 OS=Mus musculus OX=10090 GN=Kank2 PE=1 SV=1	90.2	53	51	7	8	62517.1	16100	3.02692e+06	49700	48.4175	3.08696	25.7523
Collagen alpha-2(V) chain OS=Mus musculus OX=10090 GN=Col5a2 PE=1 SV=1	144.9	8	11			1		1.1682e+06		1.1682e+06		1.1682e+06
Calpastatin OS=Mus musculus OX=10090 GN=Cast PE=1 SV=2	84.9	28	22			1		1.16393e+06		1.16393e+06		1.16393e+06
Sec24-related gene family, member B (S. cerevisiae) OS=Mus musculus OX=10090 GN=Sec24b PE=1 SV=1	135.5	14	20	24	43	1	20200	1.1448e+06	595000	1.1448e+06	29.4554	572413
60S ribosomal protein L29 OS=Mus musculus OX=10090 GN=Rpl29 PE=1 SV=2	17.6	24	6			1		1.14102e+06		1.14102e+06		1.14102e+06
Catenin alpha-1 OS=Mus musculus OX=10090 GN=Ctnna1 PE=1 SV=1	100	64	60	55	56	43950.5	1840	2.97492e+06	75700	67.6878	41.1413	54.4146
Scaffold attachment factor B1 OS=Mus musculus OX=10090 GN=Safb PE=1 SV=1	105.3	29	34			43957.6		2.96791e+06		67.5177		67.5177
Myc box-dependent-interacting protein 1 OS=Mus musculus OX=10090 GN=Bin1 PE=1 SV=1	64.4	24	13			1		1.13192e+06		1.13192e+06		1.13192e+06
Isocitrate dehydrogenase [NAD] subunit, mitochondrial OS=Mus musculus OX=10090 GN=Idh3a PE=1 SV=1	41.5	46	59	22	21	3.60959e+06	746000	2.95568e+06	97800	0.818842	0.131099	0.474971
Mannosyl-oligosaccharide glucosidase OS=Mus musculus OX=10090 GN=Mogs PE=1 SV=1	91.8	12	13			1		1.13168e+06		1.13168e+06		1.13168e+06
Nuclear pore complex protein Nup98-Nup96 OS=Mus musculus OX=10090 GN=Nup98 PE=1 SV=1	197.2	15	39			577976		2.94314e+06		5.09215		5.09215
Ryanodine receptor 1 OS=Mus musculus OX=10090 GN=Ryr1 PE=1 SV=1	567.7	4	15	1	5	1	9150	1.13063e+06	97400	1.13063e+06	10.6448	565320
40S ribosomal protein S3 OS=Mus musculus OX=10090 GN=Rps3 PE=1 SV=1	26.7	64	29	54	30	177458	131000	2.9283e+06	610000	16.5014	4.65649	10.5789
Myristoylated alanine-rich C-kinase substrate OS=Mus musculus OX=10090 GN=Marcks PE=1 SV=2	29.6	40	20	17	2	1	1	1.12756e+06	3960	1.12756e+06	3960	565759
Nucleosome assembly protein 1-like 1 OS=Mus musculus OX=10090 GN=Nap1l1 PE=1 SV=1	48.5	17	11			1		1.12726e+06		1.12726e+06		1.12726e+06
E3 ubiquitin-protein ligase AMFR OS=Mus musculus OX=10090 GN=Amfr PE=1 SV=2	73.1	18	8	7	3	1	1810	1.11879e+06	43100	1.11879e+06	23.8122	559409
U4/U6.U5 tri-snRNP-associated protein 1 OS=Mus musculus OX=10090 GN=Sart1 PE=1 SV=1	90.8	33	31			176942		2.86216e+06		16.1757		16.1757
Dolichyl-diphosphooligosaccharide--protein glycosyltransferase 48 kDa subunit OS=Mus musculus OX=10090 GN=Ddost PE=1 SV=2	49	46	32	20	18	175994	85300	2.86074e+06	198000	16.2548	2.32122	9.28801
Fumarate hydratase, mitochondrial OS=Mus musculus OX=10090 GN=Fh PE=1 SV=3	54.3	59	79	13	11	2.16656e+06	196000	2.84615e+06	27600	1.31367	0.140816	0.727244
Synaptosomal-associated protein 47 OS=Mus musculus OX=10090 GN=Snap47 PE=1 SV=1	46.5	32	13	21	5	1	1	1.11636e+06	46400	1.11636e+06	46400	581378
Prolyl 3-hydroxylase 1 OS=Mus musculus OX=10090 GN=P3h1 PE=1 SV=1	84.4	13	10			1		1.10378e+06		1.10378e+06		1.10378e+06
Heterogeneous nuclear ribonucleoprotein F OS=Mus musculus OX=10090 GN=Hnrnpf PE=1 SV=3	45.7	45	23	16	13	305322	31700	2.78022e+06	27000	9.10589	0.851735	4.97881
EH domain-binding protein 1-like protein 1 OS=Mus musculus OX=10090 GN=Ehbp1l1 PE=1 SV=1	184.7	21	24	23	41	1	109000	1.09905e+06	1030000	1.09905e+06	9.44954	549530
Extended synaptotagmin-2 OS=Mus musculus OX=10090 GN=Esyt2 PE=1 SV=1	94.1	31	26	15	13	128031	1	2.75285e+06	100000	21.5014	100000	50010.8
CDGSH iron-sulfur domain-containing protein 2 OS=Mus musculus OX=10090 GN=Cisd2 PE=1 SV=1	15.2	27	4	16	3	1	1	1.09879e+06	62800	1.09879e+06	62800	580796
Succinate--CoA ligase [ADP-forming] subunit beta, mitochondrial OS=Mus musculus OX=10090 GN=Sucla2 PE=1 SV=2	50.1	56	72	34	46	3.43279e+06	1560000	2.74995e+06	501000	0.801085	0.321154	0.561119
Eukaryotic translation initiation factor 2A OS=Mus musculus OX=10090 GN=Eif2a PE=1 SV=2	64.4	22	13			1		1.09572e+06		1.09572e+06		1.09572e+06
26S proteasome non-ATPase regulatory subunit 2 OS=Mus musculus OX=10090 GN=Psmd2 PE=1 SV=1	100.1	32	40	4	9	37429.5	16900	2.7348e+06	92800	73.0655	5.49112	39.2783
Guanine nucleotide-binding protein-like 3 OS=Mus musculus OX=10090 GN=Gnl3 PE=1 SV=2	60.7	40	25			79980.2		2.72852e+06		34.115		34.115
T-complex protein 1 subunit gamma OS=Mus musculus OX=10090 GN=Cct3 PE=1 SV=1	60.6	35	33	11	13	290043	23300	2.71671e+06	115000	9.36659	4.93562	7.1511
Alkylglycerone-phosphate synthase OS=Mus musculus OX=10090 GN=Agps PE=1 SV=1	74.3	27	20			1		1.08232e+06		1.08232e+06		1.08232e+06
Isoform 2 of Band 4.1-like protein 3 OS=Mus musculus OX=10090 GN=Epb41l3	104.5	29	28			1		1.07804e+06		1.07804e+06		1.07804e+06
Isoform 2 of Protein bicaudal D homolog 2 OS=Mus musculus OX=10090 GN=Bicd2	96.6	16	13			1		1.07421e+06		1.07421e+06		1.07421e+06
Eukaryotic initiation factor 4A-I OS=Mus musculus OX=10090 GN=Eif4a1 PE=1 SV=1	46.1	35	29	39	33	192828	296000	2.66882e+06	578000	13.8404	1.9527	7.89657
Cytochrome b-c1 complex subunit 1, mitochondrial OS=Mus musculus OX=10090 GN=Uqcrc1 PE=1 SV=2	52.8	46	47	12	7	640006	37000	2.66334e+06	48100	4.16142	1.3	2.73071
Liprin-beta-1 OS=Mus musculus OX=10090 GN=Ppfibp1 PE=1 SV=3	108.5	53	48	10	7	1	1	1.07164e+06	12000	1.07164e+06	12000	541822
28S ribosomal protein S5, mitochondrial OS=Mus musculus OX=10090 GN=Mrps5 PE=1 SV=1	48.2	16	9	2	2	1	12600	1.06705e+06	1	1.06705e+06	7.93651e-05	533523
Receptor of activated protein C kinase 1 OS=Mus musculus OX=10090 GN=Rack1 PE=1 SV=3	35.1	45	23	12	10	231220	69400	2.6531e+06	242000	11.4744	3.48703	7.4807
Processing of 1, ribonuclease P/MRP family, (S. cerevisiae) OS=Mus musculus OX=10090 GN=Pop1 PE=1 SV=1	117.3	14	11			1		1.06309e+06		1.06309e+06		1.06309e+06
Alpha-actinin-3 OS=Mus musculus OX=10090 GN=Actn3 PE=2 SV=1	103	40	47	14	18	63252.9	28600	2.57392e+06	93500	40.6925	3.26923	21.9809
Cytoplasmic dynein 1 heavy chain 1 OS=Mus musculus OX=10090 GN=Dync1h1 PE=1 SV=2	531.7	19	95	4	21	100663	90600	2.55912e+06	192000	25.4228	2.11921	13.771
26S proteasome regulatory subunit 10B OS=Mus musculus OX=10090 GN=Psmc6 PE=1 SV=1	44.1	22	10	11	3	1	1	1.06273e+06	73100	1.06273e+06	73100	567916
Anoctamin OS=Mus musculus OX=10090 GN=Ano6 PE=1 SV=1	108.4	17	17			33014.4		2.51849e+06		76.2847		76.2847
EH domain-containing protein 1 OS=Mus musculus OX=10090 GN=Ehd1 PE=1 SV=1	60.6	46	22	10	3	1	1	1.05889e+06	4900	1.05889e+06	4900	531894
Heterogeneous nuclear ribonucleoprotein A0 OS=Mus musculus OX=10090 GN=Hnrnpa0 PE=1 SV=1	30.5	39	16	5	4	71290.3	5480	2.47519e+06	9990	34.7199	1.82299	18.2714
Dihydrolipoyl dehydrogenase, mitochondrial OS=Mus musculus OX=10090 GN=Dld PE=1 SV=2	54.2	43	40	13	13	913629	117000	2.44193e+06	82900	2.67278	0.708547	1.69066
Isoform 5 of MICOS complex subunit Mic60 OS=Mus musculus OX=10090 GN=Immt	87.6	31	42			101699		2.43491e+06		23.9424		23.9424
Serine/threonine-protein kinase DCLK1 OS=Mus musculus OX=10090 GN=Dclk1 PE=1 SV=1	84.1	11	15	8	9	1	68600	1.05399e+06	259000	1.05399e+06	3.77551	526996
Methylmalonyl-CoA mutase, mitochondrial OS=Mus musculus OX=10090 GN=Mut PE=1 SV=2	82.8	57	72			1.82074e+06		2.42071e+06		1.32952		1.32952
Alpha-mannosidase 2 OS=Mus musculus OX=10090 GN=Man2a1 PE=1 SV=2	131.5	18	29	2	2	1	5240	1.05165e+06	18900	1.05165e+06	3.60687	525829
Sphingomyelin phosphodiesterase 4 OS=Mus musculus OX=10090 GN=Smpd4 PE=1 SV=2	93.2	16	10			1		1.04452e+06		1.04452e+06		1.04452e+06
Dihydropyrimidinase-related protein 2 OS=Mus musculus OX=10090 GN=Dpysl2 PE=1 SV=2	62.2	60	41	22	23	27273	25800	2.40196e+06	135000	88.071	5.23256	46.6518
Synaptopodin 2-like protein OS=Mus musculus OX=10090 GN=Synpo2l PE=1 SV=1	103.2	21	13	16	16	66590.6	159000	2.39339e+06	442000	35.9418	2.77987	19.3609
Syndecan-2 OS=Mus musculus OX=10090 GN=Sdc2 PE=1 SV=1	22.1	18	8			1		1.04253e+06		1.04253e+06		1.04253e+06
H-2 class I histocompatibility antigen, D-K alpha chain OS=Mus musculus OX=10090 GN=H2-D1 PE=1 SV=1	40.6	18	10			1		1.03002e+06		1.03002e+06		1.03002e+06
E3 SUMO-protein ligase RanBP2 OS=Mus musculus OX=10090 GN=Ranbp2 PE=1 SV=2	340.9	11	36	3	6	132265	4630	2.35763e+06	89900	17.8251	19.4168	18.621
Oncostatin M receptor, isoform CRA_b OS=Mus musculus OX=10090 GN=Osmr PE=1 SV=1	110.1	20	21			1		1.01408e+06		1.01408e+06		1.01408e+06
Ubiquitin carboxyl-terminal hydrolase 5 OS=Mus musculus OX=10090 GN=Usp5 PE=1 SV=1	95.8	27	24	11	8	1	1	1.00751e+06	53500	1.00751e+06	53500	530503
Splicing factor U2AF 65 kDa subunit OS=Mus musculus OX=10090 GN=U2af2 PE=1 SV=3	53.5	33	24			1		1.00453e+06		1.00453e+06		1.00453e+06
Unconventional myosin-XVIIIa OS=Mus musculus OX=10090 GN=Myo18a PE=1 SV=1	235.7	16	30	16	33	24796.4	54200	2.32605e+06	539000	93.8061	9.94465	51.8754
ATP-dependent RNA helicase DDX1 OS=Mus musculus OX=10090 GN=Ddx1 PE=1 SV=1	82.4	33	38	2	3	73569.4	18100	2.32432e+06	47300	31.5936	2.61326	17.1034
Isoform B of Methyl-CpG-binding protein 2 OS=Mus musculus OX=10090 GN=Mecp2	53.5	25	16			1		998995		998995		998995
Fibulin-2 OS=Mus musculus OX=10090 GN=Fbln2 PE=1 SV=2	131.7	41	60	9	27	64244.1	166000	2.30541e+06	203000	35.8852	1.22289	18.554
Major vault protein OS=Mus musculus OX=10090 GN=Mvp PE=1 SV=1	96.8	27	25			1		998628		998628		998628
Syndecan-4 OS=Mus musculus OX=10090 GN=Sdc4 PE=1 SV=1	21.5	22	8	15	2	1	1	991042	4090	991042	4090	497566
Clathrin interactor 1 OS=Mus musculus OX=10090 GN=Clint1 PE=1 SV=1	67.7	36	35	30	15	60128.3	3940	2.28633e+06	14900	38.0242	3.78173	20.903
40S ribosomal protein S14 OS=Mus musculus OX=10090 GN=Rps14 PE=1 SV=3	16.3	38	13	16	4	28833.1	22600	2.27111e+06	48900	78.7676	2.16372	40.4657
Heterogeneous nuclear ribonucleoprotein A1 OS=Mus musculus OX=10090 GN=Hnrnpa1 PE=1 SV=1	38.8	41	31			36162		2.27105e+06		62.8023		62.8023
Medium-chain specific acyl-CoA dehydrogenase, mitochondrial OS=Mus musculus OX=10090 GN=Acadm PE=1 SV=1	46.5	58	51	38	34	2.65633e+06	1050000	2.25961e+06	213000	0.85065	0.202857	0.526754
Transport and Golgi organization protein 1 homolog OS=Mus musculus OX=10090 GN=Mia3 PE=1 SV=1	87.2	39	43			1		990078		990078		990078
N-terminal kinase-like protein OS=Mus musculus OX=10090 GN=Scyl1 PE=1 SV=1	89.1	33	27	29	18	1	2150	989081	25000	989081	11.6279	494546
DnaJ (Hsp40) homolog, subfamily B, member 12, isoform CRA_d OS=Mus musculus OX=10090 GN=Dnajb12 PE=1 SV=1	42.4	34	13			24824.3		2.2352e+06		90.0409		90.0409
Alanine--tRNA ligase, cytoplasmic OS=Mus musculus OX=10090 GN=Aars PE=1 SV=1	106.8	27	22	1	3	1	2730	987314	11600	987314	4.24908	493659
pre-rRNA processing protein FTSJ3 OS=Mus musculus OX=10090 GN=Ftsj3 PE=1 SV=1	95.5	18	11			1		984859		984859		984859
39S ribosomal protein L15, mitochondrial OS=Mus musculus OX=10090 GN=Mrpl15 PE=1 SV=1	33.5	19	12	6	5	1	80500	983383	93000	983383	1.15528	491692
Guanine nucleotide-binding protein G(I)/G(S)/G(T) subunit beta-2 OS=Mus musculus OX=10090 GN=Gnb2 PE=1 SV=1	41.4	41	25	10	6	109632	27100	2.18891e+06	80200	19.9659	2.95941	11.4627
Ribosome biogenesis protein NOP53 OS=Mus musculus OX=10090 GN=Nop53 PE=1 SV=1	55.8	11	4			1		974616		974616		974616
Isoform 4 of Cytospin-B OS=Mus musculus OX=10090 GN=Specc1	109.8	16	14			1		974191		974191		974191
Serine/threonine-protein kinase PAK 2 OS=Mus musculus OX=10090 GN=Pak2 PE=1 SV=1	57.9	30	15	12	4	1	1	973606	5000	973606	5000	489303
Nucleoporin 153 OS=Mus musculus OX=10090 GN=Nup153 PE=1 SV=1	151.9	15	15			1		970644		970644		970644
Mitochondrial-processing peptidase subunit alpha OS=Mus musculus OX=10090 GN=Pmpca PE=1 SV=1	58.2	56	51	18	25	1.94116e+06	305000	2.14777e+06	112000	1.10644	0.367213	0.736824
Acetylcholine receptor subunit beta OS=Mus musculus OX=10090 GN=Chrnb1 PE=2 SV=1	56.9	11	7	20	14	1	4080	970049	203000	970049	49.7549	485050
Amyloid-like protein 2 OS=Mus musculus OX=10090 GN=Aplp2 PE=1 SV=1	85.2	25	22			32705.4		2.13895e+06		65.4005		65.4005
ATP-binding cassette sub-family D member 3 OS=Mus musculus OX=10090 GN=Abcd3 PE=1 SV=2	75.4	19	17			1		967914		967914		967914
Electron transfer flavoprotein subunit alpha, mitochondrial OS=Mus musculus OX=10090 GN=Etfa PE=1 SV=2	35	68	54	59	47	2.13316e+06	887000	2.1206e+06	155000	0.994114	0.174746	0.58443
Exosome component 10 OS=Mus musculus OX=10090 GN=Exosc10 PE=1 SV=2	100.9	18	17			1		965564		965564		965564
Serum albumin OS=Mus musculus OX=10090 GN=Alb PE=1 SV=3	68.6	8	12	2	5	1.34329e+06	188000	2.11522e+06	244000	1.57466	1.29787	1.43627
26S proteasome regulatory subunit 8 OS=Mus musculus OX=10090 GN=Psmc5 PE=1 SV=1	45.6	30	11	7	2	1	5580	960740	31500	960740	5.64516	480373
Tyrosine-protein kinase BAZ1B OS=Mus musculus OX=10090 GN=Baz1b PE=1 SV=2	170.5	21	33			27090.2		2.1076e+06		77.7992		77.7992
Anion exchange protein OS=Mus musculus OX=10090 GN=Slc4a7 PE=1 SV=1	127.1	38	67	34	73	1	19500	959186	463000	959186	23.7436	479605
Pyruvate dehydrogenase E1 component subunit beta, mitochondrial OS=Mus musculus OX=10090 GN=Pdhb PE=1 SV=1	38.9	53	42	45	55	1.18217e+06	1580000	2.09678e+06	489000	1.77367	0.309494	1.04158
Membrane-associated progesterone receptor component 2 OS=Mus musculus OX=10090 GN=Pgrmc2 PE=1 SV=2	23.3	24	5	24	4	1	1	958717	38200	958717	38200	498459
Ankycorbin OS=Mus musculus OX=10090 GN=Rai14 PE=1 SV=1	105.7	57	61	20	19	1	3060	958327	29500	958327	9.64052	479168
Serine/arginine-rich splicing factor 10 OS=Mus musculus OX=10090 GN=Srsf10 PE=1 SV=2	31.3	11	4			1		957697		957697		957697
Ornithine aminotransferase, mitochondrial OS=Mus musculus OX=10090 GN=Oat PE=1 SV=1	48.3	74	55	25	20	2.71394e+06	229000	2.07577e+06	38300	0.764854	0.167249	0.466051
RNA cytidine acetyltransferase OS=Mus musculus OX=10090 GN=Nat10 PE=1 SV=1	115.3	13	14			1		951109		951109		951109
Fragile X mental retardation syndrome-related protein 2 OS=Mus musculus OX=10090 GN=Fxr2 PE=1 SV=1	74.2	32	35			81831.8		2.05534e+06		25.1167		25.1167
T-complex protein 1 subunit beta OS=Mus musculus OX=10090 GN=Cct2 PE=1 SV=4	57.4	34	21	21	10	36171.5	14900	2.05398e+06	73400	56.7845	4.92617	30.8553
Nebulin-related-anchoring protein OS=Mus musculus OX=10090 GN=Nrap PE=1 SV=3	195.6	16	23	13	28	152060	111000	2.04952e+06	396000	13.4783	3.56757	8.52296
Fibronectin type-III domain-containing protein 3A OS=Mus musculus OX=10090 GN=Fndc3a PE=1 SV=3	131.9	14	17			1		947414		947414		947414
Fibronectin type III domain-containing protein 3B OS=Mus musculus OX=10090 GN=Fndc3b PE=1 SV=1	132.7	12	14			1		943513		943513		943513
Serine/threonine-protein kinase TAO1 OS=Mus musculus OX=10090 GN=Taok1 PE=1 SV=1	116	21	28			32558.3		1.99543e+06		61.2878		61.2878
Ribonuclease inhibitor OS=Mus musculus OX=10090 GN=Rnh1 PE=1 SV=1	53.9	24	12	5	2	1	7700	938225	13800	938225	1.79221	469113
40S ribosomal protein S11 OS=Mus musculus OX=10090 GN=Rps11 PE=1 SV=3	18.4	53	14	18	3	23206.2	11600	1.98102e+06	13900	85.366	1.19828	43.2822
Rho guanine nucleotide exchange factor 2 OS=Mus musculus OX=10090 GN=Arhgef2 PE=1 SV=4	111.9	20	19			42347.3		1.97983e+06		46.7523		46.7523
Aspartate aminotransferase, mitochondrial OS=Mus musculus OX=10090 GN=Got2 PE=1 SV=1	47.4	40	30	6	2	91106	11900	1.96385e+06	10100	21.5557	0.848739	11.2022
T-complex protein 1 subunit zeta OS=Mus musculus OX=10090 GN=Cct6a PE=1 SV=3	58	36	23	21	19	30722	31300	1.94618e+06	173000	63.3482	5.52716	34.4377
60S acidic ribosomal protein P0 OS=Mus musculus OX=10090 GN=Rplp0 PE=1 SV=3	34.2	39	19	24	15	27308.3	31400	1.94332e+06	151000	71.1623	4.80892	37.9856
Calcium-binding mitochondrial carrier protein Aralar1 OS=Mus musculus OX=10090 GN=Slc25a12 PE=1 SV=1	74.5	38	31	14	12	80098.2	58700	1.94286e+06	142000	24.256	2.41908	13.3375
Tubulin beta-6 chain OS=Mus musculus OX=10090 GN=Tubb6 PE=1 SV=1	50.1	53	79	33	48	58066.6	22400	1.9421e+06	94100	33.4461	4.20089	18.8235
Isoform 4 of GRAM domain-containing protein 1B OS=Mus musculus OX=10090 GN=Gramd1b	101	14	10			1		933961		933961		933961
Serpin B6 OS=Mus musculus OX=10090 GN=Serpinb6 PE=1 SV=1	42.6	54	34			74896.4		1.93605e+06		25.8497		25.8497
Phosphoglycerate kinase 1 OS=Mus musculus OX=10090 GN=Pgk1 PE=1 SV=4	44.5	32	22	21	15	78236.3	68400	1.92667e+06	186000	24.6262	2.7193	13.6728
Endothelin-converting enzyme 1 OS=Mus musculus OX=10090 GN=Ece1 PE=1 SV=1	87	41	43	22	23	21557.8	2890	1.91934e+06	21700	89.032	7.50865	48.2703
Importin-7 OS=Mus musculus OX=10090 GN=Ipo7 PE=1 SV=2	119.4	17	18	5	5	1	1	931997	56700	931997	56700	494349
Erythrocyte band 7 integral membrane protein OS=Mus musculus OX=10090 GN=Stom PE=1 SV=3	31.4	38	11	35	19	1	8100	931853	105000	931853	12.963	465933
WD repeat-containing protein 1 OS=Mus musculus OX=10090 GN=Wdr1 PE=1 SV=3	66.4	45	26	5	7	83010.7	36300	1.89808e+06	141000	22.8655	3.8843	13.3749
WASH complex subunit 2 OS=Mus musculus OX=10090 GN=Washc2 PE=1 SV=1	145.2	36	35	15	11	1	13600	918021	34300	918021	2.52206	459012
Short-chain specific acyl-CoA dehydrogenase, mitochondrial OS=Mus musculus OX=10090 GN=Acads PE=1 SV=2	44.9	56	40	33	37	1.01837e+06	699000	1.88872e+06	255000	1.85465	0.364807	1.10973
Kinesin-1 heavy chain OS=Mus musculus OX=10090 GN=Kif5b PE=1 SV=3	109.5	26	32	21	24	18957.8	43200	1.88198e+06	233000	99.2724	5.39352	52.333
AHNAK nucleoprotein 2 (Fragment) OS=Mus musculus OX=10090 GN=Ahnak2 PE=1 SV=8	182.5	43	18	38	13	1	1	917423	29200	917423	29200	473311
Protein ELYS OS=Mus musculus OX=10090 GN=Ahctf1 PE=1 SV=1	247.5	9	17			1		913406		913406		913406
Tubulin beta-3 chain OS=Mus musculus OX=10090 GN=Tubb3 PE=1 SV=1	50.4	48	84			48611.1		1.87024e+06		38.4735		38.4735
Adenylyl cyclase-associated protein 1 OS=Mus musculus OX=10090 GN=Cap1 PE=1 SV=4	51.5	40	27	8	5	47445.6	3020	1.86004e+06	27900	39.2036	9.23841	24.221
Collagen alpha-2(I) chain OS=Mus musculus OX=10090 GN=Col1a2 PE=1 SV=2	129.5	29	37			446462		1.85205e+06		4.14828		4.14828
tRNA-splicing ligase RtcB homolog OS=Mus musculus OX=10090 GN=Rtcb PE=1 SV=1	55.2	36	24			34994.9		1.84628e+06		52.7587		52.7587
Double-stranded RNA-binding protein Staufen homolog 2 OS=Mus musculus OX=10090 GN=Stau2 PE=1 SV=1	62.5	23	13			1		908365		908365		908365
Suppressor of SWI4 1 homolog OS=Mus musculus OX=10090 GN=Ppan PE=1 SV=2	52.7	27	12			1		906294		906294		906294
Nucleotide exchange factor SIL1 OS=Mus musculus OX=10090 GN=Sil1 PE=1 SV=2	52.4	19	8			1		904209		904209		904209
ATPase family AAA domain-containing protein 3 OS=Mus musculus OX=10090 GN=Atad3 PE=1 SV=1	66.7	59	61	13	8	1.46531e+06	374000	1.78383e+06	535000	1.21738	1.43048	1.32393
Surfeit locus protein 6 OS=Mus musculus OX=10090 GN=Surf6 PE=1 SV=1	41.2	21	12			1		893046		893046		893046
Serine--tRNA ligase, cytoplasmic OS=Mus musculus OX=10090 GN=Sars PE=1 SV=1	61.1	24	12			1		890644		890644		890644
Sterol-4-alpha-carboxylate 3-dehydrogenase, decarboxylating OS=Mus musculus OX=10090 GN=Nsdhl PE=1 SV=1	40.7	40	21	9	3	19410.8	1	1.73911e+06	33500	89.5949	33500	16794.8
DnaJ heat shock protein family (Hsp40) member C13 OS=Mus musculus OX=10090 GN=Dnajc13 PE=1 SV=1	254.3	19	44			37343.9		1.73906e+06		46.5687		46.5687
KH domain-containing, RNA-binding, signal transduction-associated protein 1 OS=Mus musculus OX=10090 GN=Khdrbs1 PE=1 SV=2	48.3	23	8			1		876606		876606		876606
Serine/arginine-rich splicing factor 6 OS=Mus musculus OX=10090 GN=Srsf6 PE=1 SV=1	39	21	12			1		873833		873833		873833
Zinc finger FYVE domain-containing protein 1 OS=Mus musculus OX=10090 GN=Zfyve1 PE=1 SV=2	86.9	16	15	3	4	1	1	863481	16000	863481	16000	439741
Serine/threonine-protein kinase VRK2 OS=Mus musculus OX=10090 GN=Vrk2 PE=1 SV=2	58.1	19	9			1		862981		862981		862981
Microtubule-associated protein 1B OS=Mus musculus OX=10090 GN=Map1b PE=1 SV=2	270.1	9	15	7	9	1	1	862216	112000	862216	112000	487108
La-related protein 7 OS=Mus musculus OX=10090 GN=Larp7 PE=1 SV=2	64.8	13	9			1		851555		851555		851555
Drebrin OS=Mus musculus OX=10090 GN=Dbn1 PE=1 SV=4	77.2	14	8	4	4	1	8870	848536	39300	848536	4.43067	424270
UAP56-interacting factor OS=Mus musculus OX=10090 GN=Fyttd1 PE=1 SV=1	35.9	19	9			1		847537		847537		847537
RAD50-interacting protein 1 OS=Mus musculus OX=10090 GN=Rint1 PE=1 SV=2	90	13	12			1		842508		842508		842508
Vesicle-associated membrane protein, associated protein B and C OS=Mus musculus OX=10090 GN=Vapb PE=1 SV=1	26.9	21	12			1		828735		828735		828735
Sorting nexin-14 OS=Mus musculus OX=10090 GN=Snx14 PE=1 SV=1	112.8	12	14			1		826641		826641		826641
T-complex protein 1 subunit epsilon OS=Mus musculus OX=10090 GN=Cct5 PE=1 SV=1	59.6	33	27	11	8	66459.8	11900	1.67675e+06	85400	25.2296	7.17647	16.203
Isoform 2 of Myosin phosphatase Rho-interacting protein OS=Mus musculus OX=10090 GN=Mprip	117.9	20	21			1		820059		820059		820059
Gpsn2 protein OS=Mus musculus OX=10090 GN=Tecr PE=1 SV=1	41.9	11	10			1		814739		814739		814739
Sarcoplasmic/endoplasmic reticulum calcium ATPase 1 (Fragment) OS=Mus musculus OX=10090 GN=Atp2a1 PE=1 SV=1	16.9	24	6	24	7	1	6920	812911	81000	812911	11.7052	406462
Glycine amidinotransferase, mitochondrial OS=Mus musculus OX=10090 GN=Gatm PE=1 SV=1	48.3	42	31			658987		1.64316e+06		2.49347		2.49347
Deubiquitinating protein VCIP135 OS=Mus musculus OX=10090 GN=Vcpip1 PE=1 SV=1	134.4	17	19	8	8	309234	1	1.6401e+06	114000	5.30373	114000	57002.7
Plexin-A1 OS=Mus musculus OX=10090 GN=Plxna1 PE=1 SV=1	211	10	24	13	23	1	1	812625	37600	812625	37600	425113
DnaJ homolog subfamily C member 7 OS=Mus musculus OX=10090 GN=Dnajc7 PE=1 SV=2	56.4	15	6			1		811276		811276		811276
Dysferlin OS=Mus musculus OX=10090 GN=Dysf PE=1 SV=1	240.6	10	14	2	6	1	2390	810730	36000	810730	15.0628	405372
Fatty acid desaturase 3 OS=Mus musculus OX=10090 GN=Fads3 PE=2 SV=2	51.4	11	5			1		807129		807129		807129
60S ribosomal protein L34 OS=Mus musculus OX=10090 GN=Rpl34 PE=1 SV=2	13.3	23	6	13	2	1	40500	807031	56500	807031	1.39506	403516
Eukaryotic translation initiation factor 3 subunit C OS=Mus musculus OX=10090 GN=Eif3c PE=1 SV=1	105.5	11	11	9	10	1	5480	804074	62200	804074	11.3504	402043
Casein kinase II subunit alpha OS=Mus musculus OX=10090 GN=Csnk2a1 PE=1 SV=2	45.1	29	11			1		790317		790317		790317
Acetyl-CoA acetyltransferase, mitochondrial OS=Mus musculus OX=10090 GN=Acat1 PE=1 SV=1	44.8	58	56	31	35	1.31365e+06	498000	1.58466e+06	266000	1.2063	0.534137	0.870219
Puromycin-sensitive aminopeptidase OS=Mus musculus OX=10090 GN=Npepps PE=1 SV=2	103.3	43	51	12	30	855331	169000	1.57906e+06	128000	1.84614	0.757396	1.30177
Threonine--tRNA ligase, cytoplasmic OS=Mus musculus OX=10090 GN=Tars PE=1 SV=2	83.3	25	26			52485.3		1.57818e+06		30.069		30.069
Pre-mRNA-processing factor 19 OS=Mus musculus OX=10090 GN=Prpf19 PE=1 SV=1	55.2	34	27			94741.4		1.57486e+06		16.6227		16.6227
Ras-related protein Rab-7a OS=Mus musculus OX=10090 GN=Rab7a PE=1 SV=2	23.5	57	15	23	9	38720.8	44900	1.56658e+06	205000	40.4584	4.5657	22.5121
Metal transporter CNNM3 OS=Mus musculus OX=10090 GN=Cnnm3 PE=1 SV=2	76.2	20	15			1		784804		784804		784804
ER membrane protein complex subunit 7 OS=Mus musculus OX=10090 GN=Emc7 PE=1 SV=1	26.3	27	4			1		779992		779992		779992
Calpain-2 catalytic subunit OS=Mus musculus OX=10090 GN=Capn2 PE=1 SV=4	79.8	37	33	5	6	20913.6	17200	1.55854e+06	19500	74.5229	1.13372	37.8283
Tubulin alpha chain (Fragment) OS=Mus musculus OX=10090 GN=Tuba4a PE=1 SV=1	52.9	49	71	36	47	114162	212000	1.5566e+06	271000	13.635	1.2783	7.45666
Aspartate--tRNA ligase, cytoplasmic OS=Mus musculus OX=10090 GN=Dars PE=1 SV=2	57.1	27	20	20	12	1	23000	779236	103000	779236	4.47826	389620
Serine/arginine-rich splicing factor 7 OS=Mus musculus OX=10090 GN=Srsf7 PE=1 SV=1	30.8	19	11			1		776669		776669		776669
Eukaryotic translation initiation factor 2-alpha kinase 3 OS=Mus musculus OX=10090 GN=Eif2ak3 PE=1 SV=1	124.6	10	13	2	2	1	1	774153	5050	774153	5050	389602
Protein LYRIC (Fragment) OS=Mus musculus OX=10090 GN=Mtdh PE=1 SV=1	38.4	61	71	37	23	1	1	770014	24600	770014	24600	397307
EH domain-containing protein 4 OS=Mus musculus OX=10090 GN=Ehd4 PE=1 SV=1	61.4	29	16	10	5	20462.4	2870	1.53619e+06	18700	75.0735	6.51568	40.7946
Prenylcysteine oxidase OS=Mus musculus OX=10090 GN=Pcyox1 PE=1 SV=1	56.5	19	11			1		768310		768310		768310
Nesprin-1 OS=Mus musculus OX=10090 GN=Syne1 PE=1 SV=2	1009.3	8	69	3	28	1	1	766033	63300	766033	63300	414667
Plakophilin-4 OS=Mus musculus OX=10090 GN=Pkp4 PE=1 SV=1	131.5	24	19			1		765998		765998		765998
Elongation factor G, mitochondrial OS=Mus musculus OX=10090 GN=Gfm1 PE=1 SV=1	83.5	55	65	25	40	2.81105e+06	571000	1.52096e+06	134000	0.541067	0.234676	0.387871
Synaptic vesicle membrane protein VAT-1 homolog OS=Mus musculus OX=10090 GN=Vat1 PE=1 SV=3	43.1	36	20	16	14	31561.8	8650	1.52014e+06	119000	48.164	13.7572	30.9606
Protein PRRC1 OS=Mus musculus OX=10090 GN=Prrc1 PE=1 SV=1	46.3	10	2			1		764836		764836		764836
Glycine--tRNA ligase OS=Mus musculus OX=10090 GN=Gars PE=1 SV=1	81.8	30	34			643309		1.50742e+06		2.34323		2.34323
Neurogenic locus notch homolog protein 2 OS=Mus musculus OX=10090 GN=Notch2 PE=1 SV=1	265.5	20	44			1		764466		764466		764466
Elongation factor 1-gamma OS=Mus musculus OX=10090 GN=Eef1g PE=1 SV=3	50	24	22	17	16	37588.8	30100	1.50266e+06	160000	39.9764	5.31561	22.646
Protein disulfide-isomerase A5 OS=Mus musculus OX=10090 GN=Pdia5 PE=1 SV=1	59.2	20	6			1		758819		758819		758819
Collagen alpha-1(I) chain OS=Mus musculus OX=10090 GN=Col1a1 PE=1 SV=4	137.9	54	71	8	10	721390	4910	1.50038e+06	2960	2.07985	0.602851	1.34135
SWI/SNF-related matrix-associated actin-dependent regulator of chromatin subfamily D member 3 OS=Mus musculus OX=10090 GN=Smarcd3 PE=1 SV=2	55	28	9			1		756980		756980		756980
Histone H2AX OS=Mus musculus OX=10090 GN=H2afx PE=1 SV=2	15.1	38	19			1		755102		755102		755102
TATA element modulatory factor OS=Mus musculus OX=10090 GN=Tmf1 PE=1 SV=2	121.7	39	39	35	37	1	21000	751002	38200	751002	1.81905	375502
Fascin OS=Mus musculus OX=10090 GN=Fscn1 PE=1 SV=4	54.5	37	23	14	13	83207.1	28600	1.47855e+06	88100	17.7695	3.08042	10.425
Dystroglycan OS=Mus musculus OX=10090 GN=Dag1 PE=1 SV=4	96.8	10	9	3	4	1	1	746881	13500	746881	13500	380190
von Willebrand factor A domain-containing protein 8 OS=Mus musculus OX=10090 GN=Vwa8 PE=1 SV=2	213.3	57	129	23	79	2.54777e+06	3020000	1.47067e+06	438000	0.577237	0.145033	0.361135
Cell adhesion molecule-related/down-regulated by oncogenes OS=Mus musculus OX=10090 GN=Cdon PE=1 SV=2	135.3	9	13	11	11	1	1	746666	75300	746666	75300	410983
Transcription factor 25 OS=Mus musculus OX=10090 GN=Tcf25 PE=1 SV=2	76.6	13	8			1		728510		728510		728510
Thyroid hormone receptor interactor 11 OS=Mus musculus OX=10090 GN=Trip11 PE=1 SV=1	226.3	73	174	51	160	119533	60500	1.45525e+06	142000	12.1744	2.34711	7.26076
Prohibitin OS=Mus musculus OX=10090 GN=Phb PE=1 SV=1	29.8	55	21	36	18	28636.4	85400	1.45141e+06	176000	50.6843	2.06089	26.3726
Protein-lysine 6-oxidase OS=Mus musculus OX=10090 GN=Lox PE=1 SV=1	46.7	54	31			45544.9		1.45138e+06		31.8671		31.8671
NAD(P) transhydrogenase, mitochondrial OS=Mus musculus OX=10090 GN=Nnt PE=1 SV=2	113.8	41	65	12	28	760988	445000	1.44231e+06	334000	1.89532	0.750562	1.32294
Protein O-glucosyltransferase 1 OS=Mus musculus OX=10090 GN=Poglut1 PE=1 SV=2	46.4	12	4			1		721186		721186		721186
Isocitrate dehydrogenase [NAD] subunit gamma 1, mitochondrial OS=Mus musculus OX=10090 GN=Idh3g PE=1 SV=1	42.8	46	37	23	15	1.09069e+06	412000	1.43561e+06	123000	1.31624	0.298544	0.807393
Protein phosphatase 1 regulatory subunit 12A OS=Mus musculus OX=10090 GN=Ppp1r12a PE=1 SV=2	114.9	15	11	2	4	1	1	719548	23200	719548	23200	371374
Acyl-Coenzyme A binding domain containing 3, isoform CRA_b OS=Mus musculus OX=10090 GN=Acbd3 PE=1 SV=1	60.1	46	29			34910.3		1.42721e+06		40.8822		40.8822
Nicalin OS=Mus musculus OX=10090 GN=Ncln PE=1 SV=2	62.9	19	11			1		712764		712764		712764
Calponin-3 OS=Mus musculus OX=10090 GN=Cnn3 PE=1 SV=1	36.4	28	11			1		709734		709734		709734
Heat shock 70 kDa protein 4 OS=Mus musculus OX=10090 GN=Hspa4 PE=1 SV=1	94.1	26	27	15	19	47546.8	52700	1.41424e+06	203000	29.7441	3.85199	16.7981
Utrophin OS=Mus musculus OX=10090 GN=Utrn PE=1 SV=1	392.5	22	65	6	19	17007.3	5440	1.40732e+06	122000	82.748	22.4265	52.5872
AP-2 complex subunit alpha-2 OS=Mus musculus OX=10090 GN=Ap2a2 PE=1 SV=2	104	24	32	1	3	22213.4	7010	1.40395e+06	36100	63.203	5.14979	34.1764
Succinate--CoA ligase [ADP/GDP-forming] subunit alpha, mitochondrial OS=Mus musculus OX=10090 GN=Suclg1 PE=1 SV=4	36.1	49	34	18	12	672511	244000	1.40306e+06	167000	2.0863	0.684426	1.38536
Calcium signal-modulating cyclophilin ligand OS=Mus musculus OX=10090 GN=Camlg PE=1 SV=2	32.5	28	6	26	10	1	3500	708060	86700	708060	24.7714	354043
Receptor tyrosine-protein kinase erbB-2 OS=Mus musculus OX=10090 GN=Erbb2 PE=1 SV=3	138.5	16	16	15	21	1	2310	706867	137000	706867	59.3074	353463
Importin subunit alpha-4 OS=Mus musculus OX=10090 GN=Kpna3 PE=1 SV=1	57.7	12	7			1		704736		704736		704736
Pre-mRNA-splicing factor ATP-dependent RNA helicase DHX15 OS=Mus musculus OX=10090 GN=Dhx15 PE=1 SV=2	90.9	17	18			17773.3		1.39804e+06		78.6596		78.6596
Kinectin OS=Mus musculus OX=10090 GN=Ktn1 PE=1 SV=1	140.8	78	227	42	116	1	21900	696405	7430000	696405	339.269	348372
5'-3' exoribonuclease 2 OS=Mus musculus OX=10090 GN=Xrn2 PE=1 SV=1	108.6	27	29			23157.6		1.39215e+06		60.1161		60.1161
RNA exonuclease 4 OS=Mus musculus OX=10090 GN=Rexo4 PE=2 SV=2	47.6	15	6			1		690241		690241		690241
Protein OS-9 OS=Mus musculus OX=10090 GN=Os9 PE=1 SV=2	76.1	13	6			1		686023		686023		686023
Voltage-dependent anion-selective channel protein 3 OS=Mus musculus OX=10090 GN=Vdac3 PE=1 SV=1	30.8	46	25	19	17	57181.6	70600	1.37669e+06	256000	24.0757	3.62606	13.8509
von Willebrand factor A domain-containing protein 5A OS=Mus musculus OX=10090 GN=Vwa5a PE=1 SV=2	87.1	15	13	5	8	1	10300	684196	46100	684196	4.47573	342100
Cullin-associated NEDD8-dissociated protein 1 OS=Mus musculus OX=10090 GN=Cand1 PE=1 SV=2	136.2	12	18			1		682179		682179		682179
WD repeat-containing protein 46 OS=Mus musculus OX=10090 GN=Wdr46 PE=2 SV=1	69	14	8			1		676902		676902		676902
Low-density lipoprotein receptor OS=Mus musculus OX=10090 GN=Ldlr PE=1 SV=2	94.9	16	12			13593.3		1.35714e+06		99.8389		99.8389
Non-POU domain-containing octamer-binding protein OS=Mus musculus OX=10090 GN=Nono PE=1 SV=3	54.5	29	21			37027.4		1.35507e+06		36.5965		36.5965
Glutaminase kidney isoform, mitochondrial OS=Mus musculus OX=10090 GN=Gls PE=1 SV=1	73.9	59	68	19	17	2.25203e+06	369000	1.35418e+06	36900	0.601315	0.1	0.350658
Coatomer subunit delta OS=Mus musculus OX=10090 GN=Arcn1 PE=1 SV=2	57.2	22	20	19	17	1	5070	672421	98900	672421	19.5069	336220
Hexokinase-2 OS=Mus musculus OX=10090 GN=Hk2 PE=1 SV=1	102.5	24	32	8	8	15663.6	6250	1.34115e+06	45400	85.6224	7.264	46.4432
Spliceosome RNA helicase Ddx39b OS=Mus musculus OX=10090 GN=Ddx39b PE=1 SV=1	49	26	23	14	14	46917.2	50800	1.33844e+06	188000	28.5278	3.70079	16.1143
DnaJ homolog subfamily C member 3 OS=Mus musculus OX=10090 GN=Dnajc3 PE=1 SV=1	57.4	13	4			1		670354		670354		670354
Collectin-12 OS=Mus musculus OX=10090 GN=Colec12 PE=1 SV=1	81.3	17	14			1		668846		668846		668846
Ras GTPase-activating protein-binding protein 1 OS=Mus musculus OX=10090 GN=G3bp1 PE=1 SV=1	51.8	26	14			15593.4		1.31654e+06		84.4296		84.4296
Amyloid-beta A4 precursor protein-binding family B member 2 OS=Mus musculus OX=10090 GN=Apbb2 PE=1 SV=1	83.2	26	24	20	19	1	11800	663412	28900	663412	2.44915	331707
Carnitine O-acetyltransferase OS=Mus musculus OX=10090 GN=Crat PE=1 SV=3	70.8	32	30			554222		1.29788e+06		2.34181		2.34181
UDP-glucose 6-dehydrogenase OS=Mus musculus OX=10090 GN=Ugdh PE=1 SV=1	54.8	32	15	2	3	1	1	661542	7460	661542	7460	334501
Peptidyl-prolyl cis-trans isomerase FKBP10 OS=Mus musculus OX=10090 GN=Fkbp10 PE=1 SV=2	64.7	12	7			1		658805		658805		658805
Endoplasmic reticulum resident protein 44 OS=Mus musculus OX=10090 GN=Erp44 PE=1 SV=1	46.8	21	10			32353.1		1.29099e+06		39.9031		39.9031
60S ribosomal protein L22 OS=Mus musculus OX=10090 GN=Rpl22 PE=1 SV=2	14.8	19	4	10	5	1	13100	658318	29000	658318	2.21374	329160
U3 small nucleolar RNA-associated protein 14 homolog A OS=Mus musculus OX=10090 GN=Utp14a PE=1 SV=1	87.2	16	12			1		656321		656321		656321
H(+)/Cl(-) exchange transporter 7 OS=Mus musculus OX=10090 GN=Clcn7 PE=1 SV=1	88.7	9	7			1		655726		655726		655726
Cysteine-rich protein 2 OS=Mus musculus OX=10090 GN=Crip2 PE=1 SV=1	22.7	34	5	23	2	1	1	646975	18000	646975	18000	332488
Complement component receptor 1-like protein OS=Mus musculus OX=10090 GN=Cr1l PE=1 SV=1	53.7	30	15	8	4	1	3940	645034	14100	645034	3.57868	322519
Heat shock protein beta-1 OS=Mus musculus OX=10090 GN=Hspb1 PE=1 SV=3	23	48	17	29	9	45837.2	24500	1.27463e+06	51300	27.8078	2.09388	14.9508
Furin OS=Mus musculus OX=10090 GN=Furin PE=1 SV=2	86.7	19	14			1		643826		643826		643826
Isocitrate dehydrogenase [NAD] subunit, mitochondrial OS=Mus musculus OX=10090 GN=Idh3b PE=1 SV=1	42.2	55	40	20	16	1.19205e+06	378000	1.2679e+06	87900	1.06363	0.23254	0.648084
Perilipin-3 OS=Mus musculus OX=10090 GN=Plin3 PE=1 SV=1	47.2	36	14			1		640104		640104		640104
DDRGK domain-containing protein 1 OS=Mus musculus OX=10090 GN=Ddrgk1 PE=1 SV=2	36	31	10			1		637118		637118		637118
DNA topoisomerase 2-beta OS=Mus musculus OX=10090 GN=Top2b PE=1 SV=2	181.8	10	19	1	2	1	3040	636767	11100	636767	3.65132	318385
Polynucleotide 5'-hydroxyl-kinase NOL9 OS=Mus musculus OX=10090 GN=Nol9 PE=1 SV=1	80.8	12	8			1		636203		636203		636203
Coatomer subunit alpha OS=Mus musculus OX=10090 GN=Copa PE=1 SV=1	139.3	20	28			27039.3		1.24681e+06		46.1112		46.1112
RNA-binding protein 39 OS=Mus musculus OX=10090 GN=Rbm39 PE=1 SV=2	59.4	18	14			1		633850		633850		633850
Cytochrome c1, heme protein, mitochondrial OS=Mus musculus OX=10090 GN=Cyc1 PE=1 SV=1	35.3	29	12	11	6	46144.9	46900	1.24455e+06	174000	26.9704	3.71002	15.3402
Mitochondrial antiviral-signaling protein OS=Mus musculus OX=10090 GN=Mavs PE=1 SV=1	53.4	37	12			1		633514		633514		633514
MKI67 FHA domain-interacting nucleolar phosphoprotein OS=Mus musculus OX=10090 GN=Nifk PE=1 SV=1	36.2	27	8			1		632581		632581		632581
NAD-dependent malic enzyme, mitochondrial OS=Mus musculus OX=10090 GN=Me2 PE=1 SV=1	65.8	71	53	19	13	1.31423e+06	275000	1.23957e+06	22200	0.943197	0.0807273	0.511962
Prolyl endopeptidase OS=Mus musculus OX=10090 GN=Prep PE=1 SV=1	80.7	20	19	8	6	46417.1	8880	1.23861e+06	25100	26.6845	2.82658	14.7555
Vacuolar protein sorting-associated protein 35 OS=Mus musculus OX=10090 GN=Vps35 PE=1 SV=1	91.7	23	23			1		631598		631598		631598
Importin subunit beta-1 OS=Mus musculus OX=10090 GN=Kpnb1 PE=1 SV=2	97.1	29	27			20721.1		1.23577e+06		59.6382		59.6382
Coiled-coil domain-containing protein 86 OS=Mus musculus OX=10090 GN=Ccdc86 PE=1 SV=2	46.5	12	4			1		629925		629925		629925
60S ribosomal protein L23 OS=Mus musculus OX=10090 GN=Rpl23 PE=1 SV=1	14.9	40	12	13	6	44406.4	34300	1.23057e+06	74400	27.7116	2.1691	14.9403
Mitochondrial-processing peptidase subunit beta OS=Mus musculus OX=10090 GN=Pmpcb PE=1 SV=1	54.6	44	32	17	15	1.18799e+06	256000	1.22905e+06	137000	1.03456	0.535156	0.784859
Histone H1.1 OS=Mus musculus OX=10090 GN=Hist1h1a PE=1 SV=2	21.8	19	9			1		626039		626039		626039
Isoform 2 of ADP-ribosylation factor GTPase-activating protein 2 OS=Mus musculus OX=10090 GN=Arfgap2	58.1	15	10			1		622573		622573		622573
Tapasin OS=Mus musculus OX=10090 GN=Tapbp PE=1 SV=1	49.8	18	7			1		622028		622028		622028
Heat shock protein 105 kDa OS=Mus musculus OX=10090 GN=Hsph1 PE=1 SV=2	96.3	10	13			1		620274		620274		620274
Coronin-1C OS=Mus musculus OX=10090 GN=Coro1c PE=1 SV=2	53.1	28	14	9	5	32080.5	4420	1.2114e+06	37700	37.7612	8.52941	23.1453
Consortin OS=Mus musculus OX=10090 GN=Cnst PE=1 SV=1	76.8	11	7			1		615901		615901		615901
Anoctamin OS=Mus musculus OX=10090 GN=Ano8 PE=1 SV=1	123.9	6	7	2	2	1	1	610523	61900	610523	61900	336212
Methionine aminopeptidase 2 OS=Mus musculus OX=10090 GN=Metap2 PE=1 SV=1	54.1	23	8			1		607171		607171		607171
Protein transport protein Sec31A OS=Mus musculus OX=10090 GN=Sec31a PE=1 SV=2	133.5	13	13	6	7	1	14500	605755	59900	605755	4.13103	302880
Prostaglandin G/H synthase 2 OS=Mus musculus OX=10090 GN=Ptgs2 PE=1 SV=1	69	10	6			1		605191		605191		605191
SAFB-like transcription modulator OS=Mus musculus OX=10090 GN=Sltm PE=1 SV=1	116.9	15	16			21983.4		1.19627e+06		54.4172		54.4172
Valine--tRNA ligase OS=Mus musculus OX=10090 GN=Vars PE=1 SV=1	140.1	13	17			1		604852		604852		604852
MCG141291 OS=Mus musculus OX=10090 GN=Pcdhb16 PE=1 SV=1	88.7	23	18			1		601329		601329		601329
AP-3 complex subunit delta-1 OS=Mus musculus OX=10090 GN=Ap3d1 PE=1 SV=1	135	10	9			1		601299		601299		601299
Nucleolar protein 58 OS=Mus musculus OX=10090 GN=Nop58 PE=1 SV=1	60.3	34	20			25867.5		1.17789e+06		45.5356		45.5356
Myeloid-associated differentiation marker OS=Mus musculus OX=10090 GN=Myadm PE=1 SV=2	35.3	11	10			13369.2		1.17703e+06		88.0402		88.0402
Synergin gamma OS=Mus musculus OX=10090 GN=Synrg PE=1 SV=1	141.6	15	19	18	24	1	1	600752	123000	600752	123000	361876
Peroxisomal membrane protein PEX13 OS=Mus musculus OX=10090 GN=Pex13 PE=1 SV=1	44.6	23	5			1		600622		600622		600622
Elongin-A OS=Mus musculus OX=10090 GN=Eloa PE=1 SV=3	87.1	14	8			1		598249		598249		598249
Golgi autoantigen, golgin subfamily b, macrogolgin 1 OS=Mus musculus OX=10090 GN=Golgb1 PE=1 SV=1	365.1	70	259	29	106	118030	8760	1.17068e+06	12100	9.91848	1.38128	5.64988
Ribosomal protein L9, pseudogene 6 OS=Mus musculus OX=10090 GN=Rpl9-ps6 PE=4 SV=1	21.8	43	9			1		598200		598200		598200
CDK5 regulatory subunit-associated protein 3 OS=Mus musculus OX=10090 GN=Cdk5rap3 PE=1 SV=1	57	21	13			1		596816		596816		596816
Band 4.1-like protein 2 OS=Mus musculus OX=10090 GN=Epb41l2 PE=1 SV=2	109.9	45	44	21	23	125476	20000	1.16565e+06	102000	9.28988	5.1	7.19494
Equilibrative nucleoside transporter 1 OS=Mus musculus OX=10090 GN=Slc29a1 PE=1 SV=3	50.2	11	6	6	4	1	7540	590455	93900	590455	12.4536	295234
40S ribosomal protein SA OS=Mus musculus OX=10090 GN=Rpsa PE=1 SV=4	32.8	40	15	10	8	42036.5	5210	1.15683e+06	26800	27.5197	5.14395	16.3318
Lysine--tRNA ligase OS=Mus musculus OX=10090 GN=Kars PE=1 SV=1	71.2	22	25	2	2	90331.4	12900	1.15009e+06	24200	12.7319	1.87597	7.30393
Aspartyl aminopeptidase OS=Mus musculus OX=10090 GN=Dnpep PE=1 SV=1	52.4	33	17			26067.5		1.14699e+06		44.0006		44.0006
Glutamine--tRNA ligase OS=Mus musculus OX=10090 GN=Qars PE=1 SV=1	87.6	16	12			1		587347		587347		587347
40S ribosomal protein S30 OS=Mus musculus OX=10090 GN=Fau PE=1 SV=1	6.6	32	8	12	12	37526.2	484000	1.14286e+06	723000	30.4549	1.4938	15.9743
Importin-9 OS=Mus musculus OX=10090 GN=Ipo9 PE=1 SV=3	116	9	11			1		586719		586719		586719
40S ribosomal protein S13 OS=Mus musculus OX=10090 GN=Rps13 PE=1 SV=2	17.2	44	15			16755.5		1.14111e+06		68.1034		68.1034
Exopolyphosphatase PRUNE1 OS=Mus musculus OX=10090 GN=Prune1 PE=1 SV=1	50.2	16	5	6	2	1	1	580221	15200	580221	15200	297711
Zinc finger protein 512 OS=Mus musculus OX=10090 GN=Znf512 PE=2 SV=2	63.9	15	8			1		580039		580039		580039
Multidrug resistance-associated protein 1 OS=Mus musculus OX=10090 GN=Abcc1 PE=1 SV=1	171.1	10	11			1		580015		580015		580015
Phenylalanine--tRNA ligase alpha subunit OS=Mus musculus OX=10090 GN=Farsa PE=1 SV=1	57.6	25	14			1		578764		578764		578764
Isoform 3 of Putative ATP-dependent RNA helicase DHX30 OS=Mus musculus OX=10090 GN=Dhx30	136.4	25	30			54722.2		1.13079e+06		20.6641		20.6641
Proliferation-associated protein 2G4 OS=Mus musculus OX=10090 GN=Pa2g4 PE=1 SV=3	43.7	23	14	12	3	1	29600	574040	66400	574040	2.24324	287021
Transcriptional activator protein Pur-beta OS=Mus musculus OX=10090 GN=Purb PE=1 SV=3	33.9	31	6			1		572129		572129		572129
Synaptopodin-2 OS=Mus musculus OX=10090 GN=Synpo2 PE=1 SV=1	135.7	8	6			1		570473		570473		570473
Voltage-dependent L-type calcium channel subunit beta-1 OS=Mus musculus OX=10090 GN=Cacnb1 PE=1 SV=1	74.1	15	6	31	12	1	1660	570436	72400	570436	43.6145	285240
Extracellular serine/threonine protein kinase FAM20C OS=Mus musculus OX=10090 GN=Fam20c PE=1 SV=1	65.7	14	6			1		568988		568988		568988
Cytoplasmic dynein 1 intermediate chain 2 OS=Mus musculus OX=10090 GN=Dync1i2 PE=1 SV=1	71.4	24	14			1		567665		567665		567665
Heat shock 70 kDa protein 13 OS=Mus musculus OX=10090 GN=Hspa13 PE=1 SV=1	51.7	20	6			20240.9		1.1036e+06		54.5235		54.5235
Peptidyl-prolyl cis-trans isomerase FKBP7 OS=Mus musculus OX=10090 GN=Fkbp7 PE=1 SV=1	24.9	24	5			1		566083		566083		566083
Ras GTPase-activating protein-binding protein 2 OS=Mus musculus OX=10090 GN=G3bp2 PE=1 SV=2	54.1	13	7			1		563748		563748		563748
Neogenin OS=Mus musculus OX=10090 GN=Neo1 PE=1 SV=1	162.8	35	43	17	25	1	3300	561270	25700	561270	7.78788	280639
NADH dehydrogenase [ubiquinone] flavoprotein 1, mitochondrial OS=Mus musculus OX=10090 GN=Ndufv1 PE=1 SV=1	50.8	57	45	28	14	782448	142000	1.09487e+06	54000	1.39929	0.380282	0.889783
Protein kinase C and casein kinase substrate in neurons protein 2 OS=Mus musculus OX=10090 GN=Pacsin2 PE=1 SV=1	55.8	14	9	5	3	1	1	559471	13300	559471	13300	286386
Alanine aminotransferase 2 OS=Mus musculus OX=10090 GN=Gpt2 PE=1 SV=1	57.9	39	28	10	5	867062	103000	1.08094e+06	37500	1.24667	0.364078	0.805375
Eukaryotic peptide chain release factor GTP-binding subunit ERF3A OS=Mus musculus OX=10090 GN=Gspt1 PE=1 SV=2	68.6	9	7	8	6	1	5420	557068	54000	557068	9.9631	278539
182 kDa tankyrase-1-binding protein OS=Mus musculus OX=10090 GN=Tnks1bp1 PE=1 SV=2	181.7	35	48	16	28	30790.9	31100	1.07787e+06	234000	35.0061	7.52412	21.2651
B-cell receptor-associated protein 29 OS=Mus musculus OX=10090 GN=Bcap29 PE=1 SV=1	27.9	17	4			1		553704		553704		553704
Ras-related protein Rap-1A OS=Mus musculus OX=10090 GN=Rap1a PE=1 SV=1	21	32	15			14100.7		1.07266e+06		76.0718		76.0718
Dynamin-1-like protein OS=Mus musculus OX=10090 GN=Dnm1l PE=1 SV=2	82.6	13	8			1		548689		548689		548689
Cytosol aminopeptidase OS=Mus musculus OX=10090 GN=Lap3 PE=1 SV=3	56.1	61	50	12	15	1.19606e+06	168000	1.07134e+06	50300	0.895728	0.299405	0.597567
Nuclear mitotic apparatus protein 1 (Fragment) OS=Mus musculus OX=10090 GN=Numa1 PE=1 SV=1	82.8	59	80			1		543654		543654		543654
Peroxisomal multifunctional enzyme type 2 OS=Mus musculus OX=10090 GN=Hsd17b4 PE=1 SV=3	79.4	24	23	14	17	36885.7	35200	1.06496e+06	121000	28.872	3.4375	16.1548
Coatomer subunit gamma-1 OS=Mus musculus OX=10090 GN=Copg1 PE=1 SV=1	97.5	15	13	3	4	1	1750	543043	46100	543043	26.3429	271535
Oxysterol-binding protein-related protein 8 OS=Mus musculus OX=10090 GN=Osbpl8 PE=1 SV=1	101.2	14	11	3	4	1	1	542796	56800	542796	56800	299798
U5 small nuclear ribonucleoprotein 200 kDa helicase OS=Mus musculus OX=10090 GN=Snrnp200 PE=1 SV=1	244.4	11	21	1	2	1	3130	540134	17900	540134	5.71885	270070
Basement membrane-specific heparan sulfate proteoglycan core protein OS=Mus musculus OX=10090 GN=Hspg2 PE=1 SV=1	398	39	186	5	30	1	228000	539309	220000	539309	0.964912	269655
Glycylpeptide N-tetradecanoyltransferase 1 OS=Mus musculus OX=10090 GN=Nmt1 PE=1 SV=1	56.9	18	12	6	2	1	1	536499	10500	536499	10500	273499
Cytoplasmic aconitate hydratase OS=Mus musculus OX=10090 GN=Aco1 PE=1 SV=3	98.1	20	16			1		534537		534537		534537
Carnitine O-palmitoyltransferase 2, mitochondrial OS=Mus musculus OX=10090 GN=Cpt2 PE=1 SV=2	73.9	46	42	14	19	809841	346000	1.04799e+06	181000	1.29406	0.523121	0.908593
Nucleobindin-1 OS=Mus musculus OX=10090 GN=Nucb1 PE=1 SV=2	53.4	17	7			1		534469		534469		534469
ADP/ATP translocase 1 OS=Mus musculus OX=10090 GN=Slc25a4 PE=1 SV=4	32.9	59	44	56	66	174145	1670000	1.04388e+06	1860000	5.99429	1.11377	3.55403
Protein FAM114A2 OS=Mus musculus OX=10090 GN=Fam114a2 PE=1 SV=2	54	17	7			1		533856		533856		533856
Matrix metalloproteinase-14 OS=Mus musculus OX=10090 GN=Mmp14 PE=2 SV=3	65.9	16	13			53188.6		1.03953e+06		19.5442		19.5442
GTP-binding nuclear protein Ran OS=Mus musculus OX=10090 GN=Ran PE=1 SV=3	24.4	40	11	19	7	54277.7	45100	1.03952e+06	95100	19.1518	2.10865	10.6302
Carboxypeptidase OS=Mus musculus OX=10090 GN=Ctsa PE=1 SV=1	55.7	16	6			1		531742		531742		531742
Striatin-3 OS=Mus musculus OX=10090 GN=Strn3 PE=1 SV=1	77.7	21	12			30710.6		1.02785e+06		33.4688		33.4688
Aldehyde dehydrogenase OS=Mus musculus OX=10090 GN=Aldh3a2 PE=1 SV=1	59.2	12	8	6	2	1	2270	531506	8100	531506	3.56828	265755
Isoform 2 of Erbin OS=Mus musculus OX=10090 GN=Erbin	162.1	59	92			15992		1.02463e+06		64.0714		64.0714
Electron transfer flavoprotein-ubiquinone oxidoreductase, mitochondrial OS=Mus musculus OX=10090 GN=Etfdh PE=1 SV=1	68	48	48	23	25	1.74627e+06	606000	1.01818e+06	156000	0.583059	0.257426	0.420243
Vesicle transport protein USE1 OS=Mus musculus OX=10090 GN=Use1 PE=1 SV=1	32.2	20	8	14	4	1	1	531380	42800	531380	42800	287090
Sulfide:quinone oxidoreductase, mitochondrial OS=Mus musculus OX=10090 GN=Sqor PE=1 SV=3	50.3	55	35	15	18	369773	209000	1.01125e+06	58000	2.73478	0.277512	1.50615
Histone H2A type 2-A OS=Mus musculus OX=10090 GN=Hist2h2aa1 PE=1 SV=3	14.1	68	26			11809.6		1.01099e+06		85.6081		85.6081
NADH dehydrogenase [ubiquinone] 1 alpha subcomplex subunit 10, mitochondrial OS=Mus musculus OX=10090 GN=Ndufa10 PE=1 SV=1	40.6	67	43	7	3	641545	33600	1.01024e+06	17000	1.5747	0.505952	1.04033
Kin of IRRE-like protein 1 OS=Mus musculus OX=10090 GN=Kirrel1 PE=1 SV=1	87.1	55	34	15	7	1	15400	530167	1	530167	6.49351e-05	265084
55 kDa erythrocyte membrane protein OS=Mus musculus OX=10090 GN=Mpp1 PE=1 SV=1	52.2	27	11	6	2	1	1	529021	5050	529021	5050	267035
1-phosphatidylinositol 4,5-bisphosphate phosphodiesterase eta-1 OS=Mus musculus OX=10090 GN=Plch1 PE=2 SV=1	187.6	0	2			1		528242		528242		528242
Isoform 4 of Anoctamin-10 OS=Mus musculus OX=10090 GN=Ano10	77.2	11	7			1		528012		528012		528012
Protocadherin gamma C3 OS=Mus musculus OX=10090 GN=Pcdhgc3 PE=1 SV=1	101	27	24	4	3	1	3420	527307	1	527307	0.000292398	263654
Serine/threonine-protein phosphatase PP1-alpha catalytic subunit OS=Mus musculus OX=10090 GN=Ppp1ca PE=1 SV=1	37.5	29	12	8	7	1	15500	525206	35900	525206	2.31613	262604
Poly(rC)-binding protein 1 OS=Mus musculus OX=10090 GN=Pcbp1 PE=1 SV=1	37.5	16	8	31	16	34057.1	84800	993478	161000	29.171	1.89858	15.5348
Septin-9 OS=Mus musculus OX=10090 GN=Sept9 PE=1 SV=1	65.5	21	17			23031.1		992917		43.1121		43.1121
ES1 protein homolog, mitochondrial OS=Mus musculus OX=10090 GN=D10Jhu81e PE=1 SV=1	28.1	47	16			183035		991686		5.41802		5.41802
Glucose-6-phosphate 1-dehydrogenase X OS=Mus musculus OX=10090 GN=G6pdx PE=1 SV=3	59.2	20	11			1		524764		524764		524764
Nuclear pore complex protein Nup155 OS=Mus musculus OX=10090 GN=Nup155 PE=1 SV=1	155	9	11	2	4	1	3040	523429	16400	523429	5.39474	261717
Leucine-rich repeat and calponin homology domain-containing protein 4 OS=Mus musculus OX=10090 GN=Lrch4 PE=1 SV=1	73.1	13	7			1		523424		523424		523424
Deoxynucleoside triphosphate triphosphohydrolase SAMHD1 OS=Mus musculus OX=10090 GN=Samhd1 PE=1 SV=1	75.8	27	18			1		522740		522740		522740
Matrix remodeling-associated protein 8 OS=Mus musculus OX=10090 GN=Mxra8 PE=1 SV=1	49.7	44	30	19	16	15979.4	1	985651	22200	61.6824	22200	11130.8
Programmed cell death 6-interacting protein OS=Mus musculus OX=10090 GN=Pdcd6ip PE=1 SV=3	96	18	15			1		521771		521771		521771
Calsequestrin-1 OS=Mus musculus OX=10090 GN=Casq1 PE=1 SV=3	46.3	18	9			1		519385		519385		519385
26S proteasome non-ATPase regulatory subunit 1 OS=Mus musculus OX=10090 GN=Psmd1 PE=1 SV=1	105.7	17	20	5	9	13794.6	17200	976040	159000	70.755	9.24419	39.9996
GPI transamidase component PIG-S OS=Mus musculus OX=10090 GN=Pigs PE=1 SV=3	61.7	16	6			1		518963		518963		518963
EH domain-binding protein 1 OS=Mus musculus OX=10090 GN=Ehbp1 PE=1 SV=3	139	40	45	6	7	1	1	515543	13600	515543	13600	264572
Zinc finger protein 568 OS=Mus musculus OX=10090 GN=Znf568 PE=1 SV=1	77.1	11	7			1		514674		514674		514674
Vesicle transport protein GOT1B OS=Mus musculus OX=10090 GN=Golt1b PE=1 SV=1	15.4	11	6			1		514539		514539		514539
Tudor domain-containing protein 3 OS=Mus musculus OX=10090 GN=Tdrd3 PE=1 SV=4	82.2	15	9			1		511498		511498		511498
DNA damage-binding protein 1 OS=Mus musculus OX=10090 GN=Ddb1 PE=1 SV=2	126.8	9	12	20	18	1	25800	510647	147000	510647	5.69767	255326
Core histone macro-H2A.2 OS=Mus musculus OX=10090 GN=H2afy2 PE=1 SV=3	40.1	34	20			1		504302		504302		504302
Copper-transporting ATPase 1 OS=Mus musculus OX=10090 GN=Atp7a PE=1 SV=1	161.9	27	33			1		502984		502984		502984
Glycerol-3-phosphate dehydrogenase OS=Mus musculus OX=10090 GN=Gpd2 PE=1 SV=1	82.8	24	23			173504		962180		5.54559		5.54559
Nucleolar complex protein 3 homolog OS=Mus musculus OX=10090 GN=Noc3l PE=2 SV=2	93.2	13	8			1		502857		502857		502857
V-type proton ATPase subunit B, brain isoform OS=Mus musculus OX=10090 GN=Atp6v1b2 PE=1 SV=1	56.5	32	16	7	4	25610.3	10700	960725	34700	37.5132	3.24299	20.3781
Deoxynucleotidyltransferase terminal-interacting protein 2 OS=Mus musculus OX=10090 GN=Dnttip2 PE=1 SV=1	84.2	4	6			1		501925		501925		501925
Heterogeneous nuclear ribonucleoproteins C1/C2 OS=Mus musculus OX=10090 GN=Hnrnpc PE=1 SV=1	34.4	52	47			1		497464		497464		497464
Cell growth-regulating nucleolar protein OS=Mus musculus OX=10090 GN=Lyar PE=1 SV=2	43.7	19	9			1		493780		493780		493780
Sema domain, seven thrombospondin repeats (Type 1 and type 1-like), transmembrane domain (TM) and short cytoplasmic domain, (Semaphorin) 5A, isoform CRA_a OS=Mus musculus OX=10090 GN=Sema5a PE=1 SV=1	120.2	10	10			1		493495		493495		493495
Leucine-rich repeat neuronal protein 1 OS=Mus musculus OX=10090 GN=Lrrn1 PE=2 SV=1	80.5	9	5			1		489111		489111		489111
Cold shock domain-containing protein E1 OS=Mus musculus OX=10090 GN=Csde1 PE=1 SV=1	88.7	15	13			68607.1		954638		13.9146		13.9146
AP-2 complex subunit alpha-1 OS=Mus musculus OX=10090 GN=Ap2a1 PE=1 SV=1	107.6	24	27			1		488521		488521		488521
Trans-Golgi network integral membrane protein 1 OS=Mus musculus OX=10090 GN=Tgoln1 PE=1 SV=1	37.8	55	30			1		488300		488300		488300
Eukaryotic translation initiation factor 2 subunit 3, X-linked OS=Mus musculus OX=10090 GN=Eif2s3x PE=1 SV=2	51	28	13	20	18	26653	57000	946851	290000	35.5251	5.08772	20.3064
Triosephosphate isomerase OS=Mus musculus OX=10090 GN=Tpi1 PE=1 SV=4	32.2	41	17			99559.5		943729		9.47904		9.47904
Asparagine--tRNA ligase, cytoplasmic OS=Mus musculus OX=10090 GN=Nars PE=1 SV=2	64.2	21	9			1		487349		487349		487349
5'-nucleotidase domain containing 2 OS=Mus musculus OX=10090 GN=Nt5dc2 PE=1 SV=1	63.8	48	45			1.10595e+06		941804		0.851576		0.851576
NADH-cytochrome b5 reductase 1 OS=Mus musculus OX=10090 GN=Cyb5r1 PE=1 SV=1	34.1	32	10			323732		940857		2.90628		2.90628
Acetoacetyl-CoA synthetase OS=Mus musculus OX=10090 GN=Aacs PE=1 SV=1	75.2	9	9			1		480165		480165		480165
Cytochrome c, somatic OS=Mus musculus OX=10090 GN=Cycs PE=1 SV=2	11.6	55	14			25192.4		938740		37.2628		37.2628
RuvB-like 1 OS=Mus musculus OX=10090 GN=Ruvbl1 PE=1 SV=1	50.2	21	12	15	5	1	1	479107	24500	479107	24500	251803
Isoform 5 of Phosphatidylinositol-binding clathrin assembly protein OS=Mus musculus OX=10090 GN=Picalm	70.9	47	33			87573.1		934619		10.6724		10.6724
Ras GTPase-activating protein 3 OS=Mus musculus OX=10090 GN=Rasa3 PE=1 SV=2	95.9	29	20			1		473901		473901		473901
60S ribosomal protein L23a OS=Mus musculus OX=10090 GN=Rpl23a PE=1 SV=1	17.7	24	6	22	10	1	152000	472137	272000	472137	1.78947	236069
ADP-ribosylation factor-binding protein GGA1 OS=Mus musculus OX=10090 GN=Gga1 PE=1 SV=1	69.9	19	10	13	6	1	1	471272	7760	471272	7760	239516
Beta-enolase OS=Mus musculus OX=10090 GN=Eno3 PE=1 SV=3	47	26	16	20	15	41706.9	8790	921947	93300	22.1054	10.6143	16.3599
Myosin-10 OS=Mus musculus OX=10090 GN=Myh10 PE=1 SV=1	233.3	21	75	6	25	1	7790	471108	45400	471108	5.82798	235557
Amyloid-beta A4 precursor protein-binding family B member 1 OS=Mus musculus OX=10090 GN=Apbb1 PE=1 SV=1	77.4	17	10	31	15	1	1	470719	47900	470719	47900	259309
60S ribosomal protein L36 OS=Mus musculus OX=10090 GN=Rpl36 PE=1 SV=1	12.2	29	5			1		470473		470473		470473
Endophilin-A2 OS=Mus musculus OX=10090 GN=Sh3gl1 PE=1 SV=1	41.5	27	12	10	4	1	1	465770	4690	465770	4690	235230
Isoform 2 of LIM domain-binding protein 3 OS=Mus musculus OX=10090 GN=Ldb3	72.7	9	4			1		462129		462129		462129
T-complex protein 1 subunit delta OS=Mus musculus OX=10090 GN=Cct4 PE=1 SV=3	58	28	19	8	3	12413.7	6610	908358	29400	73.1736	4.44781	38.8107
Erlin-2 OS=Mus musculus OX=10090 GN=Erlin2 PE=1 SV=1	37.8	20	6			1		459119		459119		459119
Putative phospholipase B-like 2 OS=Mus musculus OX=10090 GN=Plbd2 PE=1 SV=2	66.2	8	6			1		459018		459018		459018
tRNA (cytosine(34)-C(5))-methyltransferase OS=Mus musculus OX=10090 GN=Nsun2 PE=1 SV=2	85.4	8	7			1		458824		458824		458824
Isoform 2 of Probable cation-transporting ATPase 13A3 OS=Mus musculus OX=10090 GN=Atp13a3	140.9	10	9			13926.9		898412		64.509		64.509
Bifunctional purine biosynthesis protein PURH OS=Mus musculus OX=10090 GN=Atic PE=1 SV=2	64.2	30	21	10	7	51908.4	21100	895437	41300	17.2503	1.95735	9.60384
Heterogeneous nuclear ribonucleoprotein U-like protein 1 OS=Mus musculus OX=10090 GN=Hnrnpul1 PE=1 SV=1	95.9	10	16			1		457425		457425		457425
Isoform 2 of Nuclear fragile X mental retardation-interacting protein 2 OS=Mus musculus OX=10090 GN=Nufip2	77.8	16	7			1		455639		455639		455639
Protein FAM171A2 OS=Mus musculus OX=10090 GN=Fam171a2 PE=1 SV=1	87.4	14	8	27	20	1	1	453208	47300	453208	47300	250254
Pescadillo homolog OS=Mus musculus OX=10090 GN=Pes1 PE=1 SV=1	68.2	9	8			1		451993		451993		451993
Electron transfer flavoprotein subunit beta OS=Mus musculus OX=10090 GN=Etfb PE=1 SV=3	27.6	71	32	39	22	1.19377e+06	679000	870586	122000	0.729276	0.179676	0.454476
Eukaryotic translation initiation factor 3 subunit F OS=Mus musculus OX=10090 GN=Eif3f PE=1 SV=2	38	27	12	10	6	26813.6	4180	864195	15700	32.2297	3.75598	17.9929
Mitochondrial import inner membrane translocase subunit TIM44 OS=Mus musculus OX=10090 GN=Timm44 PE=1 SV=2	51.1	35	27	12	9	392185	86200	864188	60900	2.20352	0.706497	1.45501
Carboxypeptidase D OS=Mus musculus OX=10090 GN=Cpd PE=1 SV=2	152.3	17	18	13	14	1	2230	447253	15200	447253	6.81614	223630
Structural maintenance of chromosomes protein 1A OS=Mus musculus OX=10090 GN=Smc1a PE=1 SV=4	143.1	8	13			1		445693		445693		445693
Collagen alpha-2(IV) chain OS=Mus musculus OX=10090 GN=Col4a2 PE=1 SV=4	167.2	1	2			1		443357		443357		443357
Isoform 2 of Pleckstrin homology-like domain family B member 2 OS=Mus musculus OX=10090 GN=Phldb2	147.3	21	32			14238.6		859931		60.3942		60.3942
Nebulin OS=Mus musculus OX=10090 GN=Neb PE=1 SV=1	352.9	25	64	7	40	20782.1	214000	856977	558000	41.2364	2.60748	21.9219
Niban-like protein 1 OS=Mus musculus OX=10090 GN=Fam129b PE=1 SV=2	84.8	30	22			61017.6		856882		14.0432		14.0432
Protein arginine N-methyltransferase 1 OS=Mus musculus OX=10090 GN=Prmt1 PE=1 SV=1	42.4	27	18	11	4	29761.3	21300	854036	58000	28.6962	2.723	15.7096
Semaphorin-3D OS=Mus musculus OX=10090 GN=Sema3d PE=1 SV=1	89.5	9	7			1		442210		442210		442210
AFG3-like protein 2 OS=Mus musculus OX=10090 GN=Afg3l2 PE=1 SV=1	89.5	52	58	14	15	1.17463e+06	199000	848587	45700	0.722431	0.229648	0.476039
TBC1 domain family member 8 OS=Mus musculus OX=10090 GN=Tbc1d8 PE=1 SV=2	130	9	7	10	10	1	1	440084	16300	440084	16300	228192
Semaphorin-4C OS=Mus musculus OX=10090 GN=Sema4c PE=1 SV=1	92.5	12	7	11	8	1	13600	437200	33600	437200	2.47059	218601
Kinesin light chain 1 OS=Mus musculus OX=10090 GN=Klc1 PE=1 SV=1	69.5	19	14	6	3	1	1	435430	16000	435430	16000	225715
ATP-dependent Clp protease ATP-binding subunit clpX-like, mitochondrial OS=Mus musculus OX=10090 GN=Clpx PE=1 SV=2	69.2	56	55			1.52601e+06		841033		0.551131		0.551131
Arachidonate 5-lipoxygenase OS=Mus musculus OX=10090 GN=Alox5 PE=1 SV=3	77.9	14	8	11	9	86968.2	30300	838706	132000	9.64382	4.35644	7.00013
60S ribosomal protein L27 OS=Mus musculus OX=10090 GN=Rpl27 PE=1 SV=2	15.8	36	9	7	4	20166.8	16000	831170	36700	41.2147	2.29375	21.7542
Leucine-rich repeat and IQ domain-containing protein 1 OS=Mus musculus OX=10090 GN=Lrriq1 PE=2 SV=2	191.7	0	4			1.11902e+06		830556		0.742219		0.742219
Dedicator of cytokinesis protein 6 OS=Mus musculus OX=10090 GN=Dock6 PE=1 SV=1	236.4	6	10	3	6	1	1	434779	7010	434779	7010	220894
Isoform Alpha-7X1A of Integrin alpha-7 OS=Mus musculus OX=10090 GN=Itga7	122.4	33	39			1		431089		431089		431089
Septin-7 OS=Mus musculus OX=10090 GN=Sept7 PE=1 SV=2	50.6	20	14			27498.9		825773		30.0293		30.0293
Dolichyl-diphosphooligosaccharide--protein glycosyltransferase subunit STT3A OS=Mus musculus OX=10090 GN=Stt3a PE=1 SV=1	80.5	12	23	6	8	30823.6	20000	822335	176000	26.6788	8.8	17.7394
26S proteasome non-ATPase regulatory subunit 3 OS=Mus musculus OX=10090 GN=Psmd3 PE=1 SV=3	60.7	32	21	12	6	14153	11900	822002	86600	58.0799	7.27731	32.6786
Coronin-6 OS=Mus musculus OX=10090 GN=Coro6 PE=1 SV=1	52.6	16	7			1		430472		430472		430472
40S ribosomal protein S16 OS=Mus musculus OX=10090 GN=Rps16 PE=1 SV=4	16.4	42	17	21	9	29038	63300	819522	139000	28.2224	2.19589	15.2092
Nuclear pore complex protein Nup214 OS=Mus musculus OX=10090 GN=Nup214 PE=1 SV=2	212.8	6	11	1	2	1	1	429300	11500	429300	11500	220400
Isoform 5 of E3 ubiquitin-protein ligase MGRN1 OS=Mus musculus OX=10090 GN=Mgrn1	63.4	5	2			1		428828		428828		428828
Ubiquitin-associated protein 2 OS=Mus musculus OX=10090 GN=Ubap2 PE=1 SV=1	117.9	6	6	7	7	1	1	427882	31100	427882	31100	229491
ATP-dependent RNA helicase DDX54 OS=Mus musculus OX=10090 GN=Ddx54 PE=1 SV=1	97.7	4	5			1		426384		426384		426384
La-related protein 4 OS=Mus musculus OX=10090 GN=Larp4 PE=1 SV=1	79.7	7	6			1		420599		420599		420599
Leiomodin-3 OS=Mus musculus OX=10090 GN=Lmod3 PE=1 SV=1	65.6	18	7			1		417851		417851		417851
Sorting nexin-1 OS=Mus musculus OX=10090 GN=Snx1 PE=1 SV=1	58.9	30	12			1		417705		417705		417705
Vinculin OS=Mus musculus OX=10090 GN=Vcl PE=1 SV=4	116.6	10	12	17	27	22012.4	61600	805521	367000	36.5939	5.95779	21.2759
Multidrug resistance-associated protein 5 OS=Mus musculus OX=10090 GN=Abcc5 PE=1 SV=2	161	7	6	10	13	1	1	417138	75300	417138	75300	246219
116 kDa U5 small nuclear ribonucleoprotein component OS=Mus musculus OX=10090 GN=Eftud2 PE=1 SV=1	109.4	14	14			1		416279		416279		416279
D-glutamate cyclase, mitochondrial OS=Mus musculus OX=10090 GN=Dglucy PE=1 SV=1	69.9	47	53	23	27	1.46296e+06	477000	792963	55500	0.542026	0.116352	0.329189
Eukaryotic translation initiation factor 3 subunit B OS=Mus musculus OX=10090 GN=Eif3b PE=1 SV=1	91.3	19	16	2	3	30007.8	7260	792896	23400	26.423	3.22314	14.8231
Histone H2A.Z OS=Mus musculus OX=10090 GN=H2afz PE=1 SV=2	13.5	54	15			1		416152		416152		416152
14-3-3 protein theta (Fragment) OS=Mus musculus OX=10090 GN=Ywhaq PE=1 SV=1	34.3	27	22			144705		788327		5.44781		5.44781
Pyruvate dehydrogenase phosphatase regulatory subunit, mitochondrial OS=Mus musculus OX=10090 GN=Pdpr PE=1 SV=1	99.2	46	56	9	11	959787	186000	787004	41100	0.819978	0.220968	0.520473
Phospholipase D3 OS=Mus musculus OX=10090 GN=Pld3 PE=1 SV=1	54.4	13	8			1		412791		412791		412791
Ubiquitin carboxyl-terminal hydrolase 7 OS=Mus musculus OX=10090 GN=Usp7 PE=1 SV=1	132.8	10	15			35418.8		783683		22.1262		22.1262
Tensin 1 OS=Mus musculus OX=10090 GN=Tns1 PE=1 SV=1	198.9	7	10			1		410109		410109		410109
Sorting and assembly machinery component 50 homolog OS=Mus musculus OX=10090 GN=Samm50 PE=1 SV=1	51.8	23	14			73644.5		779797		10.5887		10.5887
Serine/arginine-rich splicing factor 3 OS=Mus musculus OX=10090 GN=Srsf3 PE=1 SV=1	19.3	18	9			1		410026		410026		410026
DnaJ homolog subfamily C member 21 OS=Mus musculus OX=10090 GN=Dnajc21 PE=1 SV=1	61.7	10	5			1		409794		409794		409794
Dynamin-2 OS=Mus musculus OX=10090 GN=Dnm2 PE=1 SV=2	98	17	15			1		406878		406878		406878
Paralemmin A kinase anchor protein (Fragment) OS=Mus musculus OX=10090 GN=Pakap PE=1 SV=1	126	16	18	7	7	213609	1	770745	14000	3.60821	14000	7001.8
ELAV-like protein 1 OS=Mus musculus OX=10090 GN=Elavl1 PE=1 SV=2	36.1	10	4			1		406365		406365		406365
U5 small nuclear ribonucleoprotein 40 kDa protein OS=Mus musculus OX=10090 GN=Snrnp40 PE=1 SV=1	39.3	27	7			1		405621		405621		405621
NADPH:adrenodoxin oxidoreductase, mitochondrial OS=Mus musculus OX=10090 GN=Fdxr PE=1 SV=1	54.2	59	34	24	24	604859	459000	767221	44900	1.26843	0.0978214	0.683125
Mitochondrial proton/calcium exchanger protein OS=Mus musculus OX=10090 GN=Letm1 PE=1 SV=1	82.9	43	34	3	3	309567	58100	766598	7290	2.47635	0.125473	1.30091
DNA-directed RNA polymerase I subunit RPA34 OS=Mus musculus OX=10090 GN=Cd3eap PE=1 SV=2	43.1	27	6			1		400977		400977		400977
Golgi-specific brefeldin A-resistance factor 1 OS=Mus musculus OX=10090 GN=Gbf1 PE=1 SV=1	206.7	26	37	13	21	1	1	400169	15900	400169	15900	208035
SRSF protein kinase 1 OS=Mus musculus OX=10090 GN=Srpk1 PE=1 SV=2	73	15	7			1		398935		398935		398935
Next to BRCA1 gene 1 protein OS=Mus musculus OX=10090 GN=Nbr1 PE=1 SV=1	110	17	12			1		397631		397631		397631
EH domain-containing protein 2 OS=Mus musculus OX=10090 GN=Ehd2 PE=1 SV=1	61.1	35	21			1		396728		396728		396728
Nuclear envelope pore membrane protein POM 121 OS=Mus musculus OX=10090 GN=Pom121 PE=1 SV=2	120.9	13	9	2	2	8581.66	1	760335	9260	88.6	9260	4674.3
NADH dehydrogenase [ubiquinone] 1 alpha subcomplex subunit 9, mitochondrial OS=Mus musculus OX=10090 GN=Ndufa9 PE=1 SV=2	42.5	41	15			1		395017		395017		395017
Peptidyl-prolyl cis-trans isomerase B OS=Mus musculus OX=10090 GN=Ppib PE=1 SV=2	23.7	22	5			1		394067		394067		394067
Methylmalonate-semialdehyde dehydrogenase [acylating], mitochondrial OS=Mus musculus OX=10090 GN=Aldh6a1 PE=1 SV=1	57.9	65	52	29	19	667224	337000	757581	86400	1.13542	0.25638	0.695902
Transmembrane protein 43 OS=Mus musculus OX=10090 GN=Tmem43 PE=1 SV=1	44.8	33	9	17	6	8884.37	20000	756990	83200	85.2046	4.16	44.6823
Reticulon OS=Mus musculus OX=10090 GN=Rtn4 PE=1 SV=1	38.4	58	45			1		393527		393527		393527
Insulin-degrading enzyme (Fragment) OS=Mus musculus OX=10090 GN=Ide PE=1 SV=1	114.2	28	32			393652		756618		1.92205		1.92205
Rho GTPase-activating protein 1 OS=Mus musculus OX=10090 GN=Arhgap1 PE=1 SV=1	54.4	26	11	22	7	1	62400	393521	32400	393521	0.519231	196761
Delta-1-pyrroline-5-carboxylate dehydrogenase, mitochondrial OS=Mus musculus OX=10090 GN=Aldh4a1 PE=1 SV=3	61.8	33	30	11	11	594733	147000	753912	35500	1.26765	0.241497	0.754572
Nuclear pore complex protein Nup133 OS=Mus musculus OX=10090 GN=Nup133 PE=1 SV=2	128.5	11	10			1		391156		391156		391156
Kinase D-interacting substrate 220 OS=Mus musculus OX=10090 GN=Kidins220 PE=1 SV=1	199.1	8	17	6	8	15375.9	1	747737	48200	48.6306	48200	24124.3
Epidermal growth factor receptor OS=Mus musculus OX=10090 GN=Egfr PE=1 SV=1	134.8	39	39	3	5	1	1	390981	2400	390981	2400	196691
Dynactin subunit 1 OS=Mus musculus OX=10090 GN=Dctn1 PE=1 SV=1	136.8	12	12	1	2	1	1	390921	9850	390921	9850	200386
Guanine nucleotide-binding protein G(i) subunit alpha-2 OS=Mus musculus OX=10090 GN=Gnai2 PE=1 SV=5	40.5	43	15	12	11	32206.3	79100	743625	148000	23.0894	1.87105	12.4802
Neurolysin, mitochondrial OS=Mus musculus OX=10090 GN=Nln PE=1 SV=1	80.4	47	52	3	5	871385	55900	739379	15500	0.84851	0.277281	0.562896
Isoform 4 of A-kinase anchor protein 1, mitochondrial OS=Mus musculus OX=10090 GN=Akap1	95.8	13	7			14974.1		733502		48.9845		48.9845
Solute carrier family 25 member 46 OS=Mus musculus OX=10090 GN=Slc25a46 PE=1 SV=1	46.2	10	3			1		389494		389494		389494
40S ribosomal protein S17 OS=Mus musculus OX=10090 GN=Rps17 PE=1 SV=2	15.5	24	5			1		388689		388689		388689
C-1-tetrahydrofolate synthase, cytoplasmic OS=Mus musculus OX=10090 GN=Mthfd1 PE=1 SV=4	101.1	16	17			50072.4		728504		14.549		14.549
Ras-related protein Rab-1A OS=Mus musculus OX=10090 GN=Rab1A PE=1 SV=3	22.7	45	14	40	13	37559.5	26600	728018	185000	19.3831	6.95489	13.169
Adenosylhomocysteinase OS=Mus musculus OX=10090 GN=Ahcy PE=1 SV=3	47.7	21	12	13	8	74803.5	18700	727369	47400	9.72373	2.53476	6.12924
Annexin A1 OS=Mus musculus OX=10090 GN=Anxa1 PE=1 SV=2	38.7	35	19	27	16	60972.8	11200	726319	48100	11.9122	4.29464	8.10341
Tubulin beta-4A chain OS=Mus musculus OX=10090 GN=Tubb4a PE=1 SV=3	49.6	62	93			22283.2		725486		32.5576		32.5576
Ribosome biogenesis regulatory protein homolog OS=Mus musculus OX=10090 GN=Rrs1 PE=1 SV=1	41.5	13	5			48678.2		725476		14.9035		14.9035
Vesicle-fusing ATPase OS=Mus musculus OX=10090 GN=Nsf PE=1 SV=2	82.6	19	13			1		388165		388165		388165
Scaffold attachment factor B2 OS=Mus musculus OX=10090 GN=Safb2 PE=1 SV=2	111.8	25	26			13207.2		723147		54.754		54.754
Surfeit locus protein 4 OS=Mus musculus OX=10090 GN=Surf4 PE=1 SV=1	30.4	18	8	10	6	1	1	386989	39800	386989	39800	213395
Tubulin beta-2B chain OS=Mus musculus OX=10090 GN=Tubb2b PE=1 SV=1	49.9	73	137	61	84	34373.6	567000	721008	1140000	20.9756	2.01058	11.4931
Palladin OS=Mus musculus OX=10090 GN=Palld PE=1 SV=2	152	8	10			1		384700		384700		384700
Prolyl 4-hydroxylase subunit alpha-1 OS=Mus musculus OX=10090 GN=P4ha1 PE=1 SV=2	60.9	69	83	8	3	29560.1	10200	719340	73300	24.3348	7.18627	15.7606
Zinc transporter SLC39A7 OS=Mus musculus OX=10090 GN=Slc39a7 PE=1 SV=2	50.6	6	5			85979.1		718497		8.35664		8.35664
T-complex protein 1 subunit eta OS=Mus musculus OX=10090 GN=Cct7 PE=1 SV=1	59.6	28	17	13	12	9516.35	26000	716283	174000	75.2687	6.69231	40.9805
LRP chaperone MESD OS=Mus musculus OX=10090 GN=Mesd PE=1 SV=1	25.2	18	3			1		384420		384420		384420
39S ribosomal protein L2, mitochondrial OS=Mus musculus OX=10090 GN=Mrpl2 PE=1 SV=1	33.3	21	6			1		383651		383651		383651
Peroxisomal membrane protein PEX14 OS=Mus musculus OX=10090 GN=Pex14 PE=1 SV=1	41.2	36	6			1		383480		383480		383480
E3 ubiquitin-protein ligase MARCH6 OS=Mus musculus OX=10090 GN=March6 PE=2 SV=2	102.2	4	2			1		381824		381824		381824
Striated muscle-specific serine/threonine-protein kinase OS=Mus musculus OX=10090 GN=Speg PE=1 SV=1	354.1	4	7			1		378725		378725		378725
Tyrosine-protein kinase Yes OS=Mus musculus OX=10090 GN=Yes1 PE=1 SV=3	60.6	33	18	21	12	12501.4	29800	702219	38100	56.1711	1.27852	28.7248
Tripartite motif-containing protein 72 OS=Mus musculus OX=10090 GN=Trim72 PE=1 SV=1	52.8	9	5			1		375468		375468		375468
TAF15 RNA polymerase II, TATA box binding protein (TBP)-associated factor OS=Mus musculus OX=10090 GN=Taf15 PE=1 SV=1	58.6	18	8			1		375270		375270		375270
Isocitrate dehydrogenase [NADP] cytoplasmic OS=Mus musculus OX=10090 GN=Idh1 PE=1 SV=2	46.6	33	21			32082.4		695153		21.6678		21.6678
Golgin subfamily A member 2 OS=Mus musculus OX=10090 GN=Golga2 PE=1 SV=1	116.2	57	57	30	32	10396.1	3160	692280	16000	66.5901	5.06329	35.8267
Ancient ubiquitous protein 1 OS=Mus musculus OX=10090 GN=Aup1 PE=1 SV=1	49.3	18	6	14	5	1	1	374101	54300	374101	54300	214201
Tripartite motif-containing protein 54 OS=Mus musculus OX=10090 GN=Trim54 PE=1 SV=1	41.1	28	6	5	2	35227.3	1	688263	26400	19.5378	26400	13209.8
Vesicular integral-membrane protein VIP36 OS=Mus musculus OX=10090 GN=Lman2 PE=1 SV=2	40.4	25	8			16152.6		687679		42.574		42.574
Prostaglandin G/H synthase 1 OS=Mus musculus OX=10090 GN=Ptgs1 PE=1 SV=1	69	7	7			1		373901		373901		373901
ADP-ribosylation factor GTPase-activating protein 3 OS=Mus musculus OX=10090 GN=Arfgap3 PE=1 SV=1	57.5	14	9	13	9	1	1	372030	51000	372030	51000	211515
Ribosomal RNA-processing protein 8 OS=Mus musculus OX=10090 GN=Rrp8 PE=1 SV=1	56.5	17	7			1		371293		371293		371293
Thioredoxin OS=Mus musculus OX=10090 GN=Txn PE=1 SV=3	11.7	21	5	29	9	48073.7	7420	678550	71600	14.1148	9.6496	11.8822
GRB10-interacting GYF protein 2 OS=Mus musculus OX=10090 GN=Gigyf2 PE=1 SV=2	149.1	9	9			1		369877		369877		369877
Protein Noxp20 OS=Mus musculus OX=10090 GN=Fam114a1 PE=1 SV=1	61	20	12			1		366256		366256		366256
GPI transamidase component PIG-T OS=Mus musculus OX=10090 GN=Pigt PE=1 SV=2	65.7	10	5			1		365906		365906		365906
Flotillin-2 OS=Mus musculus OX=10090 GN=Flot2 PE=1 SV=2	47	28	12	32	11	1	1	365278	51700	365278	51700	208489
60S ribosomal protein L39 OS=Mus musculus OX=10090 GN=Rpl39 PE=1 SV=2	6.4	20	4	20	2	134812	11600	670112	22000	4.97072	1.89655	3.43364
26S proteasome regulatory subunit 7 OS=Mus musculus OX=10090 GN=Psmc2 PE=1 SV=1	52.8	28	18	10	7	13324	18700	669662	81600	50.2599	4.36364	27.3118
A disintegrin and metalloproteinase with thrombospondin motifs 5 OS=Mus musculus OX=10090 GN=Adamts5 PE=2 SV=2	101.8	10	10			1		360325		360325		360325
C-Jun-amino-terminal kinase-interacting protein 4 OS=Mus musculus OX=10090 GN=Spag9 PE=1 SV=2	146.1	19	18	12	20	1	1	352944	107000	352944	107000	229972
Ribosome biogenesis protein BOP1 OS=Mus musculus OX=10090 GN=Bop1 PE=1 SV=1	82.5	11	7			1		352606		352606		352606
Afadin OS=Mus musculus OX=10090 GN=Afdn PE=1 SV=1	207.2	30	45	16	27	7676.63	1	659780	47700	85.9466	47700	23893
TGF-beta receptor type-2 OS=Mus musculus OX=10090 GN=Tgfbr2 PE=1 SV=1	67.1	23	15			1		351945		351945		351945
Serine/threonine-protein phosphatase 2A 65 kDa regulatory subunit A alpha isoform OS=Mus musculus OX=10090 GN=Ppp2r1a PE=1 SV=3	65.3	14	9	3	2	1	1	350948	6850	350948	6850	178899
Mitogen-activated protein kinase kinase kinase kinase 4 OS=Mus musculus OX=10090 GN=Map4k4 PE=1 SV=1	146.6	13	13	11	15	1	8990	350702	98800	350702	10.99	175357
ADP-ribosylation factor 3 OS=Mus musculus OX=10090 GN=Arf3 PE=2 SV=2	20.6	28	10	10	2	1	1	349807	15000	349807	15000	182404
Heterogeneous nuclear ribonucleoprotein A/B OS=Mus musculus OX=10090 GN=Hnrnpab PE=1 SV=1	30.8	31	13			20192.2		653389		32.3585		32.3585
Heparan sulfate 2-O-sulfotransferase 1 OS=Mus musculus OX=10090 GN=Hs2st1 PE=1 SV=2	41.8	11	4			1		348595		348595		348595
60S ribosomal protein L10a OS=Mus musculus OX=10090 GN=Rpl10a PE=1 SV=3	24.9	13	6	4	5	1	12700	348075	59600	348075	4.69291	174040
Pre-rRNA-processing protein TSR1 homolog OS=Mus musculus OX=10090 GN=Tsr1 PE=1 SV=1	92	14	8			1		346250		346250		346250
Isoform 3 of F-actin-capping protein subunit beta OS=Mus musculus OX=10090 GN=Capzb	33.7	29	9			41948.3		642587		15.3185		15.3185
Lipoma-preferred partner homolog OS=Mus musculus OX=10090 GN=Lpp PE=1 SV=1	65.8	32	19			13007.5		641992		49.3556		49.3556
Tubulin--tyrosine ligase-like protein 12 OS=Mus musculus OX=10090 GN=Ttll12 PE=1 SV=1	74	8	7			1		346195		346195		346195
Plastin-3 OS=Mus musculus OX=10090 GN=Pls3 PE=1 SV=1	71.7	16	16			27073.2		637187		23.5357		23.5357
DnaJ homolog subfamily A member 1 OS=Mus musculus OX=10090 GN=Dnaja1 PE=1 SV=1	44.8	18	9			1		346035		346035		346035
cAMP-dependent protein kinase type I-alpha regulatory subunit OS=Mus musculus OX=10090 GN=Prkar1a PE=1 SV=3	43.2	22	7			1		345375		345375		345375
Rab11 family-interacting protein 5 OS=Mus musculus OX=10090 GN=Rab11fip5 PE=1 SV=2	69.5	41	15			1		343351		343351		343351
AP-3 complex subunit beta-1 OS=Mus musculus OX=10090 GN=Ap3b1 PE=1 SV=2	122.7	13	16	3	4	11308.4	1	635003	14100	56.1534	14100	7078.08
Transcriptional activator protein Pur-alpha OS=Mus musculus OX=10090 GN=Pura PE=1 SV=1	34.9	24	4			1		341960		341960		341960
Beta-galactosidase OS=Mus musculus OX=10090 GN=Glb1 PE=1 SV=1	73.1	5	5			1		340993		340993		340993
ATP-dependent RNA helicase DDX51 OS=Mus musculus OX=10090 GN=Ddx51 PE=1 SV=1	70.3	9	5			1		340580		340580		340580
Lysosome membrane protein 2 OS=Mus musculus OX=10090 GN=Scarb2 PE=1 SV=3	54	18	7			1		340535		340535		340535
Alpha-crystallin B chain OS=Mus musculus OX=10090 GN=Cryab PE=1 SV=2	20.1	30	7			41019.1		630287		15.3657		15.3657
60S ribosomal protein L38 OS=Mus musculus OX=10090 GN=Rpl38 PE=1 SV=3	8.2	36	4			1		339187		339187		339187
Isoform 3 of Phosphatase and actin regulator 4 OS=Mus musculus OX=10090 GN=Phactr4	77.6	23	12			1		339135		339135		339135
Peroxisomal biogenesis factor 19 OS=Mus musculus OX=10090 GN=Pex19 PE=1 SV=1	32.7	14	3			1		337937		337937		337937
TAR DNA-binding protein 43 OS=Mus musculus OX=10090 GN=Tardbp PE=1 SV=1	44.5	31	15			12060.8		624742		51.7992		51.7992
Myelin expression factor 2 OS=Mus musculus OX=10090 GN=Myef2 PE=1 SV=1	63.3	7	4			1		336771		336771		336771
Extracellular sulfatase Sulf-1 OS=Mus musculus OX=10090 GN=Sulf1 PE=2 SV=1	100.9	9	8			1		336496		336496		336496
A disintegrin and metalloproteinase with thrombospondin motifs 4 OS=Mus musculus OX=10090 GN=Adamts4 PE=1 SV=1	91.2	10	4			11028.7		621538		56.3563		56.3563
Glutathione hydrolase 7 OS=Mus musculus OX=10090 GN=Ggt7 PE=1 SV=2	70.2	8	4			1		334541		334541		334541
S-adenosyl-L-methionine-dependent tRNA 4-demethylwyosine synthase OS=Mus musculus OX=10090 GN=Tyw1 PE=1 SV=1	81.5	6	3			1		334143		334143		334143
ATP synthase subunit O, mitochondrial OS=Mus musculus OX=10090 GN=Atp5o PE=1 SV=1	23.3	41	15			241381		614289		2.54489		2.54489
Pyruvate dehydrogenase protein X component, mitochondrial OS=Mus musculus OX=10090 GN=Pdhx PE=1 SV=1	54	36	23	8	6	533654	84300	611720	16500	1.14629	0.19573	0.671008
Isoform 4 of Pyridoxal-dependent decarboxylase domain-containing protein 1 OS=Mus musculus OX=10090 GN=Pdxdc1	88	78	67			27388.6		611094		22.312		22.312
Isoform 3 of Titin OS=Mus musculus OX=10090 GN=Ttn	618.9	3	11			1		331863		331863		331863
Low-density lipoprotein receptor-related protein 5 OS=Mus musculus OX=10090 GN=Lrp5 PE=1 SV=3	178.8	19	29	4	9	40669	1	610371	3560	15.0083	3560	1787.5
Alanine--tRNA ligase, mitochondrial OS=Mus musculus OX=10090 GN=Aars2 PE=1 SV=1	106.7	47	53	20	45	933338	449000	607883	37900	0.6513	0.0844098	0.367855
Coiled-coil domain-containing protein 134 OS=Mus musculus OX=10090 GN=Ccdc134 PE=1 SV=1	26.5	18	3			1		330230		330230		330230
Phosphoglucomutase-1 OS=Mus musculus OX=10090 GN=Pgm1 PE=1 SV=4	61.4	15	8			1		329314		329314		329314
Nucleobindin-2 OS=Mus musculus OX=10090 GN=Nucb2 PE=1 SV=2	50.3	6	2			1		325556		325556		325556
Protein unc-45 homolog B OS=Mus musculus OX=10090 GN=Unc45b PE=1 SV=1	103.6	6	4	8	8	1	1	324754	67200	324754	67200	195977
Nuclear protein localization protein 4 homolog OS=Mus musculus OX=10090 GN=Nploc4 PE=1 SV=3	68	22	12			34450		602393		17.486		17.486
Heterogeneous nuclear ribonucleoprotein H2 OS=Mus musculus OX=10090 GN=Hnrnph2 PE=1 SV=1	49.2	33	24			1		323702		323702		323702
LIM and SH3 domain protein 1 OS=Mus musculus OX=10090 GN=Lasp1 PE=1 SV=1	30	17	4			1		323234		323234		323234
Coronin-1B OS=Mus musculus OX=10090 GN=Coro1b PE=1 SV=1	53.9	23	15			20439.8		600776		29.3924		29.3924
PC4 and SFRS1-interacting protein OS=Mus musculus OX=10090 GN=Psip1 PE=1 SV=1	59.7	11	10			1		321694		321694		321694
Splicing factor, proline- and glutamine-rich OS=Mus musculus OX=10090 GN=Sfpq PE=1 SV=1	75.4	9	6	5	4	1	13900	321508	17600	321508	1.26619	160755
Exocyst complex component 4 OS=Mus musculus OX=10090 GN=Exoc4 PE=1 SV=2	110.5	10	8	3	3	1	1	321059	3540	321059	3540	162299
B-cell receptor-associated protein 31 OS=Mus musculus OX=10090 GN=Bcap31 PE=1 SV=4	27.9	11	5			1		320776		320776		320776
Myosin regulatory light chain 2, skeletal muscle isoform OS=Mus musculus OX=10090 GN=Mylpf PE=1 SV=3	18.9	24	3	24	5	1	1	315529	47300	315529	47300	181415
Golgi reassembly-stacking protein 2 OS=Mus musculus OX=10090 GN=Gorasp2 PE=1 SV=3	47	39	19	16	12	19818.8	18600	595662	20100	30.0554	1.08065	15.568
Splicing factor 3B subunit 3 OS=Mus musculus OX=10090 GN=Sf3b3 PE=1 SV=1	135.5	10	13	5	8	9920.25	21900	593412	101000	59.8183	4.61187	32.2151
Cell surface hyaluronidase OS=Mus musculus OX=10090 GN=Tmem2 PE=1 SV=1	153.7	33	37			12303.5		593167		48.2114		48.2114
Secretory carrier-associated membrane protein OS=Mus musculus OX=10090 GN=Scamp3 PE=1 SV=1	38.6	19	7			1		314232		314232		314232
Melanoma inhibitory activity protein 2 OS=Mus musculus OX=10090 GN=Mia2 PE=1 SV=2	156.5	4	5			1		314129		314129		314129
Epidermal growth factor receptor substrate 15 OS=Mus musculus OX=10090 GN=Eps15 PE=1 SV=1	102.2	28	20			1		313698		313698		313698
Polyribonucleotide nucleotidyltransferase 1, mitochondrial OS=Mus musculus OX=10090 GN=Pnpt1 PE=1 SV=1	85.6	38	35	3	4	462958	59700	581345	14600	1.25572	0.244556	0.750137
Histone H3.3C OS=Mus musculus OX=10090 GN=H3f3c PE=3 SV=3	15.3	43	19			1		313656		313656		313656
CD97 antigen OS=Mus musculus OX=10090 GN=Cd97 PE=1 SV=2	90.4	13	8			1		312541		312541		312541
Inositol 1,4,5-trisphosphate receptor type 2 OS=Mus musculus OX=10090 GN=Itpr2 PE=1 SV=4	307.3	8	28			1		311251		311251		311251
28S ribosomal protein S30, mitochondrial OS=Mus musculus OX=10090 GN=Mrps30 PE=1 SV=1	49.9	43	18	22	14	212832	111000	579780	33300	2.72413	0.3	1.51206
Thioredoxin-related transmembrane protein 1 OS=Mus musculus OX=10090 GN=Tmx1 PE=1 SV=1	31.4	12	5			1		309303		309303		309303
39S ribosomal protein L37, mitochondrial OS=Mus musculus OX=10090 GN=Mrpl37 PE=1 SV=1	48.3	33	18	16	8	177615	50100	578429	51000	3.25665	1.01796	2.13731
17beta-hydroxysteroid dehydrogenase type 10/short chain L-3-hydroxyacyl-CoA dehydrogenase OS=Mus musculus OX=10090 GN=Hsd17b10 PE=1 SV=1	27.3	84	28	59	37	373185	447000	576076	121000	1.54368	0.270694	0.907185
IgE-binding protein OS=Mus musculus OX=10090 GN=Iap PE=2 SV=1	62.7	6	2			1		309058		309058		309058
Phospholipid transfer protein C2CD2L OS=Mus musculus OX=10090 GN=C2cd2l PE=1 SV=3	76.3	12	6	6	4	1	1	308485	26900	308485	26900	167692
Polypyrimidine tract-binding protein 3 OS=Mus musculus OX=10090 GN=Ptbp3 PE=1 SV=1	59.7	17	14			1		307966		307966		307966
Guanine nucleotide-binding protein G(I)/G(S)/G(T) subunit beta-1 OS=Mus musculus OX=10090 GN=Gnb1 PE=1 SV=3	37.4	41	26			1		307649		307649		307649
Centrosomal protein of 170 kDa OS=Mus musculus OX=10090 GN=Cep170 PE=1 SV=2	174.9	8	11			20064.2		569263		28.372		28.372
U1 small nuclear ribonucleoprotein 70 kDa OS=Mus musculus OX=10090 GN=Snrnp70 PE=1 SV=2	52	18	6			1		306096		306096		306096
Sodium/hydrogen exchanger 1 OS=Mus musculus OX=10090 GN=Slc9a1 PE=1 SV=1	91.4	13	10	10	9	9629.09	1	567861	65000	58.9734	65000	32529.5
SEC24 related gene family, member C (S. cerevisiae), isoform CRA_a OS=Mus musculus OX=10090 GN=Sec24c PE=1 SV=1	118.5	11	12			1		305364		305364		305364
Monocarboxylate transporter 1 OS=Mus musculus OX=10090 GN=Slc16a1 PE=1 SV=1	53.2	12	7			1		305285		305285		305285
Coatomer subunit beta' OS=Mus musculus OX=10090 GN=Copb2 PE=1 SV=2	102.4	16	15	5	9	25116.1	12100	564950	82300	22.4935	6.80165	14.6476
Predicted gene 10036 OS=Mus musculus OX=10090 GN=Gm10036 PE=3 SV=1	20.3	13	4			24201.5		564600		23.3291		23.3291
ER membrane protein complex subunit 1 OS=Mus musculus OX=10090 GN=Emc1 PE=1 SV=1	111.5	35	39	5	7	1	5430	305024	140000	305024	25.7827	152525
Rabankyrin-5 OS=Mus musculus OX=10090 GN=Ankfy1 PE=1 SV=2	128.6	4	6			1		304971		304971		304971
Serine/threonine-protein phosphatase 2A 55 kDa regulatory subunit B alpha isoform OS=Mus musculus OX=10090 GN=Ppp2r2a PE=1 SV=1	51.7	15	7			1		303398		303398		303398
Cathepsin L1 OS=Mus musculus OX=10090 GN=Ctsl PE=1 SV=2	37.5	16	6			1		301912		301912		301912
Isoform 3 of Protein scribble homolog OS=Mus musculus OX=10090 GN=Scrib	179.6	26	29			13314.5		556336		41.7842		41.7842
Testis-expressed protein 2 OS=Mus musculus OX=10090 GN=Tex2 PE=1 SV=2	125.1	6	5			1		301190		301190		301190
Cleavage and polyadenylation-specificity factor subunit 6 OS=Mus musculus OX=10090 GN=Cpsf6 PE=1 SV=1	63.4	6	4			1		299922		299922		299922
SEC23-interacting protein OS=Mus musculus OX=10090 GN=Sec23ip PE=1 SV=1	110.7	12	8			1		297902		297902		297902
Hepatocyte growth factor-regulated tyrosine kinase substrate OS=Mus musculus OX=10090 GN=Hgs PE=1 SV=1	86.1	25	17			1		297096		297096		297096
Serine/threonine-protein kinase/endoribonuclease IRE1 OS=Mus musculus OX=10090 GN=Ern1 PE=1 SV=1	110.1	7	4			1		294717		294717		294717
Calcium/calmodulin-dependent protein kinase type II subunit delta OS=Mus musculus OX=10090 GN=Camk2d PE=1 SV=1	60	11	7			6853.39		540842		78.916		78.916
Follistatin-related protein 1 OS=Mus musculus OX=10090 GN=Fstl1 PE=1 SV=2	34.5	11	3			1		293609		293609		293609
Isoform 3 of Misshapen-like kinase 1 OS=Mus musculus OX=10090 GN=Mink1	151.2	13	14			11536.6		539917		46.8005		46.8005
Transcriptional repressor CTCF OS=Mus musculus OX=10090 GN=Ctcf PE=1 SV=2	83.7	8	6			1		293072		293072		293072
Squalene monooxygenase OS=Mus musculus OX=10090 GN=Sqle PE=2 SV=1	63.7	8	5			1		292823		292823		292823
Long-chain-fatty-acid--CoA ligase 4 OS=Mus musculus OX=10090 GN=Acsl4 PE=1 SV=2	79	18	10	4	3	7016.18	2870	535051	10500	76.2597	3.65854	39.9591
Metal transporter CNNM4 OS=Mus musculus OX=10090 GN=Cnnm4 PE=1 SV=2	86.6	7	5	1	2	1	1	292730	24300	292730	24300	158515
Eukaryotic translation initiation factor 2 subunit 2 OS=Mus musculus OX=10090 GN=Eif2s2 PE=1 SV=1	38.1	12	5			1		292390		292390		292390
Guanine nucleotide-binding protein-like 3-like protein OS=Mus musculus OX=10090 GN=Gnl3l PE=1 SV=1	65.2	15	7			1		291806		291806		291806
Isoform 2 of Phostensin OS=Mus musculus OX=10090 GN=Ppp1r18	67.1	14	7			1		290544		290544		290544
Aldose reductase OS=Mus musculus OX=10090 GN=Akr1b1 PE=1 SV=3	35.7	9	5			1		290502		290502		290502
S-formylglutathione hydrolase OS=Mus musculus OX=10090 GN=Esd PE=1 SV=1	32.8	15	5	8	4	1	14100	290382	45700	290382	3.24113	145193
ATPase family AAA domain-containing protein 1 OS=Mus musculus OX=10090 GN=Atad1 PE=1 SV=1	40.7	21	7			1		288716		288716		288716
Ferrochelatase OS=Mus musculus OX=10090 GN=Fech PE=1 SV=1	47.4	56	30			421280		529618		1.25717		1.25717
Zinc finger CCCH type-containing 7B OS=Mus musculus OX=10090 GN=Zc3h7b PE=1 SV=1	110.2	2	2			1		288667		288667		288667
Probable ATP-dependent RNA helicase DDX6 OS=Mus musculus OX=10090 GN=Ddx6 PE=1 SV=1	54.2	13	7	16	5	1	6550	287946	48900	287946	7.46565	143977
Dynactin subunit 4 OS=Mus musculus OX=10090 GN=Dctn4 PE=1 SV=1	53	19	5			1		287340		287340		287340
ADP-ribosylation factor GTPase-activating protein 1 OS=Mus musculus OX=10090 GN=Arfgap1 PE=1 SV=2	45.3	23	11			1		287085		287085		287085
40S ribosomal protein S20 OS=Mus musculus OX=10090 GN=Rps20 PE=1 SV=1	13.4	19	5	23	6	12752.7	51200	527122	113000	41.3343	2.20703	21.7707
40S ribosomal protein S15a OS=Mus musculus OX=10090 GN=Rps15a PE=1 SV=2	14.8	24	9			33126.3		527026		15.9096		15.9096
60S ribosomal protein L35 OS=Mus musculus OX=10090 GN=Rpl35 PE=1 SV=1	14.5	8	3	11	10	1	92800	286069	119000	286069	1.28233	143035
Oxysterol-binding protein OS=Mus musculus OX=10090 GN=Osbpl11 PE=1 SV=1	84.3	27	21			9099.66		524939		57.6878		57.6878
Translocon-associated protein subunit alpha OS=Mus musculus OX=10090 GN=Ssr1 PE=1 SV=1	35.5	7	4			1		284075		284075		284075
Bromodomain adjacent to zinc finger domain protein 1A OS=Mus musculus OX=10090 GN=Baz1a PE=1 SV=3	178.3	5	6			1		283590		283590		283590
Monoacylglycerol lipase ABHD2 OS=Mus musculus OX=10090 GN=Abhd2 PE=1 SV=1	48.3	8	2			1		282566		282566		282566
Tumor necrosis factor receptor superfamily member 27 OS=Mus musculus OX=10090 GN=Eda2r PE=2 SV=1	33	10	2			1		279933		279933		279933
Rab GDP dissociation inhibitor beta OS=Mus musculus OX=10090 GN=Gdi2 PE=1 SV=1	50.5	15	6	5	7	1	16500	278965	71000	278965	4.30303	139485
Sterol O-acyltransferase 1 OS=Mus musculus OX=10090 GN=Soat1 PE=1 SV=2	63.8	11	6			1		278337		278337		278337
Leucine-rich repeat flightless-interacting protein 1 OS=Mus musculus OX=10090 GN=Lrrfip1 PE=1 SV=2	79.2	22	14			24205.3		519185		21.4492		21.4492
GPI-anchor transamidase OS=Mus musculus OX=10090 GN=Pigk PE=1 SV=1	49.8	5	3			1		273430		273430		273430
Isoform LAMP-2B of Lysosome-associated membrane glycoprotein 2 OS=Mus musculus OX=10090 GN=Lamp2	45.8	8	8			1		272203		272203		272203
Acyl-CoA dehydrogenase family member 9, mitochondrial OS=Mus musculus OX=10090 GN=Acad9 PE=1 SV=2	68.7	53	46			944381		514917		0.545243		0.545243
GDP-fucose protein O-fucosyltransferase 2 OS=Mus musculus OX=10090 GN=Pofut2 PE=1 SV=1	49.4	9	5			1		270881		270881		270881
E3 UFM1-protein ligase 1 OS=Mus musculus OX=10090 GN=Ufl1 PE=1 SV=2	89.5	8	7			1		270827		270827		270827
Atlastin-3 OS=Mus musculus OX=10090 GN=Atl3 PE=1 SV=1	60.5	16	9			1		269816		269816		269816
ATP-binding cassette sub-family F member 2 OS=Mus musculus OX=10090 GN=Abcf2 PE=1 SV=1	71.7	6	3			1		269178		269178		269178
Succinate--CoA ligase [GDP-forming] subunit beta, mitochondrial OS=Mus musculus OX=10090 GN=Suclg2 PE=1 SV=3	46.8	48	28	32	18	1.05414e+06	243000	509710	25800	0.483533	0.106173	0.294853
MCG10343, isoform CRA_b OS=Mus musculus OX=10090 GN=Slc25a3 PE=1 SV=1	39.7	32	15			59039.5		507497		8.5959		8.5959
cAMP-dependent protein kinase catalytic subunit alpha OS=Mus musculus OX=10090 GN=Prkaca PE=1 SV=3	40.5	23	8			1		269093		269093		269093
Cathepsin B OS=Mus musculus OX=10090 GN=Ctsb PE=1 SV=2	37.3	24	6			1		268808		268808		268808
Myosin light polypeptide 6 OS=Mus musculus OX=10090 GN=Myl6 PE=1 SV=1	17.7	23	6	24	3	1	8440	268756	3840	268756	0.454976	134378
60S ribosomal protein L26 OS=Mus musculus OX=10090 GN=Rpl26 PE=1 SV=1	17.2	11	3			1		268455		268455		268455
Alpha-2-macroglobulin-P OS=Mus musculus OX=10090 GN=A2m PE=2 SV=2	164.2	2	5			43566.3		500403		11.486		11.486
Receptor expression-enhancing protein OS=Mus musculus OX=10090 GN=Reep5 PE=1 SV=1	21.4	5	2			1		268410		268410		268410
Chromobox protein homolog 5 OS=Mus musculus OX=10090 GN=Cbx5 PE=1 SV=1	22.2	16	4			1		267646		267646		267646
Ras-related protein Rab-2A OS=Mus musculus OX=10090 GN=Rab2a PE=1 SV=1	23.5	33	6	17	3	1	1740	267438	24600	267438	14.1379	133726
Protein SON OS=Mus musculus OX=10090 GN=Son PE=1 SV=1	268.7	3	7			1		266842		266842		266842
Tripeptidyl-peptidase 2 OS=Mus musculus OX=10090 GN=Tpp2 PE=1 SV=3	139.8	17	21	4	8	33845.7	19100	489036	85700	14.449	4.48691	9.46795
Granulins OS=Mus musculus OX=10090 GN=Grn PE=1 SV=1	65	4	2			1		265594		265594		265594
Syntaxin-5 OS=Mus musculus OX=10090 GN=Stx5 PE=1 SV=3	39.7	32	12			1		263770		263770		263770
Brain-specific angiogenesis inhibitor 1-associated protein 2-like protein 1 OS=Mus musculus OX=10090 GN=Baiap2l1 PE=1 SV=1	57.2	8	4	39	24	1	3060	261499	27800	261499	9.08497	130754
Isoform 3 of ATP-dependent 6-phosphofructokinase, muscle type OS=Mus musculus OX=10090 GN=Pfkm	102.3	6	7			1		260421		260421		260421
Cofilin-1 OS=Mus musculus OX=10090 GN=Cfl1 PE=1 SV=3	18.5	64	12	23	11	36423.9	35700	479783	61100	13.1722	1.71148	7.44183
Isoform 2 of Eukaryotic initiation factor 4A-II OS=Mus musculus OX=10090 GN=Eif4a2	46.5	31	23			1		260377		260377		260377
Small nuclear ribonucleoprotein Sm D3 OS=Mus musculus OX=10090 GN=Snrpd3 PE=1 SV=1	13.9	15	6			11555.1		476065		41.1996		41.1996
G-rich sequence factor 1 OS=Mus musculus OX=10090 GN=Grsf1 PE=1 SV=2	53	26	16			366265		474227		1.29476		1.29476
Protein Hook homolog 3 OS=Mus musculus OX=10090 GN=Hook3 PE=1 SV=2	83.2	50	30	15	11	1	1	257089	3090	257089	3090	130090
Glycogen phosphorylase, brain form OS=Mus musculus OX=10090 GN=Pygb PE=1 SV=3	96.7	14	10			23970.8		472238		19.7006		19.7006
DEAH (Asp-Glu-Ala-His) box polypeptide 38 OS=Mus musculus OX=10090 GN=Dhx38 PE=1 SV=1	140.5	4	8			1		257080		257080		257080
Pseudokinase FAM20A OS=Mus musculus OX=10090 GN=Fam20a PE=1 SV=1	61.5	11	4			1		257007		257007		257007
Sodium-coupled neutral amino acid transporter 2 OS=Mus musculus OX=10090 GN=Slc38a2 PE=1 SV=1	55.5	11	5			1		256575		256575		256575
Transmembrane protein 119 OS=Mus musculus OX=10090 GN=Tmem119 PE=1 SV=1	29.4	18	4			1		256150		256150		256150
Isoform 4 of Minor histocompatibility antigen H13 OS=Mus musculus OX=10090 GN=Hm13	43.3	8	5			1		253687		253687		253687
BAG family molecular chaperone regulator 3 OS=Mus musculus OX=10090 GN=Bag3 PE=1 SV=2	61.8	7	4			1		253294		253294		253294
Apoptosis-inducing factor 1, mitochondrial OS=Mus musculus OX=10090 GN=Aifm1 PE=1 SV=1	66.7	13	8	7	4	21001	9260	464102	25800	22.099	2.78618	12.4426
Peptidyl-prolyl cis-trans isomerase A OS=Mus musculus OX=10090 GN=Ppia PE=1 SV=2	18	43	10	26	12	28558.2	53000	463778	61300	16.2397	1.1566	8.69817
Splicing factor 3B subunit 1 OS=Mus musculus OX=10090 GN=Sf3b1 PE=1 SV=1	145.7	9	7			1		252987		252987		252987
ATP-dependent RNA helicase SUPV3L1, mitochondrial OS=Mus musculus OX=10090 GN=Supv3l1 PE=1 SV=1	87	41	40	8	8	287267	87200	461194	15100	1.60546	0.173165	0.88931
Isoform 2 of Disks large homolog 1 OS=Mus musculus OX=10090 GN=Dlg1	99.6	51	37			28914.5		459525		15.8925		15.8925
Phosphatidylinositol 4-kinase type 2-alpha OS=Mus musculus OX=10090 GN=Pi4k2a PE=1 SV=1	54.2	24	8	4	2	1	1660	252634	6690	252634	4.03012	126319
Splicing factor 3A subunit 2 OS=Mus musculus OX=10090 GN=Sf3a2 PE=1 SV=1	51.2	10	8			1		252236		252236		252236
Transmembrane protein 59 OS=Mus musculus OX=10090 GN=Tmem59 PE=1 SV=2	36.3	15	7			1		251510		251510		251510
Predicted pseudogene 5580 OS=Mus musculus OX=10090 GN=Gm5580 PE=3 SV=1	46.9	18	9			1		251247		251247		251247
OCIA domain-containing protein 1 OS=Mus musculus OX=10090 GN=Ociad1 PE=1 SV=1	27.6	21	4			1		250643		250643		250643
Peroxisomal targeting signal 1 receptor OS=Mus musculus OX=10090 GN=Pex5 PE=1 SV=2	70.7	9	4			1		250553		250553		250553
Serine/threonine-protein phosphatase 2A catalytic subunit beta isoform OS=Mus musculus OX=10090 GN=Ppp2cb PE=1 SV=1	35.6	11	4			1		250397		250397		250397
Nicastrin OS=Mus musculus OX=10090 GN=Ncstn PE=1 SV=3	78.4	4	4			1		245701		245701		245701
Tripeptidyl-peptidase 1 OS=Mus musculus OX=10090 GN=Tpp1 PE=1 SV=2	61.3	17	8			6873.4		451544		65.6945		65.6945
ATP-binding cassette sub-family D member 1 OS=Mus musculus OX=10090 GN=Abcd1 PE=1 SV=1	81.8	8	4			1		244527		244527		244527
Far upstream element-binding protein 2 OS=Mus musculus OX=10090 GN=Khsrp PE=1 SV=2	76.7	7	9			48096.5		446027		9.27358		9.27358
Slit homolog 2 protein OS=Mus musculus OX=10090 GN=Slit2 PE=1 SV=1	171.1	10	16			1		244419		244419		244419
tRNA methyltransferase 10 homolog C OS=Mus musculus OX=10090 GN=Trmt10c PE=1 SV=2	48.4	26	12			6342.44		444638		70.1052		70.1052
Transforming growth factor beta-3 OS=Mus musculus OX=10090 GN=Tgfb3 PE=1 SV=1	47.1	6	4			1		243722		243722		243722
Signal transducing adapter molecule 1 OS=Mus musculus OX=10090 GN=Stam PE=1 SV=3	59.7	36	22	17	6	9236.46	1	442384	2800	47.8954	2800	1423.95
A disintegrin-like and metallopeptidase (reprolysin type) with thrombospondin type 1 motif, 14 OS=Mus musculus OX=10090 GN=Adamts14 PE=1 SV=1	133.9	4	3			1		243633		243633		243633
Dehydrogenase/reductase SDR family member 7 (Fragment) OS=Mus musculus OX=10090 GN=Dhrs7 PE=1 SV=1	40.7	9	5			1		243571		243571		243571
Protein prune homolog 2 OS=Mus musculus OX=10090 GN=Prune2 PE=1 SV=2	339.3	4	7	4	13	189358	1800	439963	135000	2.32344	75	38.6617
Isoform M1 of Pyruvate kinase PKM OS=Mus musculus OX=10090 GN=Pkm	57.9	67	117			21659.9		438191		20.2305		20.2305
ATP synthase subunit gamma, mitochondrial OS=Mus musculus OX=10090 GN=Atp5f1c PE=1 SV=1	32.9	38	35			59159.7		437795		7.40023		7.40023
Tax1-binding protein 1 homolog OS=Mus musculus OX=10090 GN=Tax1bp1 PE=1 SV=2	93.6	15	14			6034.76		437681		72.5267		72.5267
Glucosylceramidase OS=Mus musculus OX=10090 GN=Gba PE=1 SV=1	57.6	16	10			1		243007		243007		243007
Neuropilin-2 OS=Mus musculus OX=10090 GN=Nrp2 PE=1 SV=2	104.6	12	13			80667.8		436846		5.41537		5.41537
Nucleoside diphosphate-linked moiety X motif 13 (Fragment) OS=Mus musculus OX=10090 GN=Nudt13 PE=1 SV=1	15.8	11	2			27317.4		435567		15.9447		15.9447
Mitotic checkpoint protein BUB3 OS=Mus musculus OX=10090 GN=Bub3 PE=1 SV=2	36.9	21	6			1		242218		242218		242218
Protein argonaute-2 OS=Mus musculus OX=10090 GN=Ago2 PE=1 SV=3	97.2	11	10			1		241888		241888		241888
Transcriptional repressor p66 alpha OS=Mus musculus OX=10090 GN=Gatad2a PE=1 SV=1	67.4	10	6			1		241525		241525		241525
Paraplegin OS=Mus musculus OX=10090 GN=Spg7 PE=1 SV=1	85.9	25	15			1		240872		240872		240872
Chloride intracellular channel protein 1 OS=Mus musculus OX=10090 GN=Clic1 PE=1 SV=3	27	32	6	27	7	21485.2	15300	429678	35500	19.9988	2.32026	11.1595
eIF-2-alpha kinase activator GCN1 OS=Mus musculus OX=10090 GN=Gcn1 PE=1 SV=1	292.8	5	12			1		239043		239043		239043
F-actin-capping protein subunit alpha-1 OS=Mus musculus OX=10090 GN=Capza1 PE=1 SV=4	32.9	27	7			47487.8		429205		9.03821		9.03821
ATP-dependent RNA helicase DHX29 OS=Mus musculus OX=10090 GN=Dhx29 PE=1 SV=1	153.9	6	5			1		238821		238821		238821
Polypeptide N-acetylgalactosaminyltransferase 2 OS=Mus musculus OX=10090 GN=Galnt2 PE=1 SV=1	64.5	11	4			1		238736		238736		238736
Microtubule-associated protein 6 OS=Mus musculus OX=10090 GN=Map6 PE=1 SV=2	96.4	14	7			1		238634		238634		238634
Thimet oligopeptidase OS=Mus musculus OX=10090 GN=Thop1 PE=1 SV=1	78	10	8			15390.6		426294		27.6983		27.6983
Serine/arginine-rich splicing factor 2 OS=Mus musculus OX=10090 GN=Srsf2 PE=1 SV=4	25.5	9	4			1		236589		236589		236589
Poly(rC)-binding protein 2 OS=Mus musculus OX=10090 GN=Pcbp2 PE=1 SV=1	38.2	17	8	26	22	11465.7	89900	418630	129000	36.5116	1.43493	18.9733
Putative oxidoreductase GLYR1 OS=Mus musculus OX=10090 GN=Glyr1 PE=1 SV=1	60.4	19	7			1		236199		236199		236199
Mimecan OS=Mus musculus OX=10090 GN=Ogn PE=1 SV=1	34	22	6			1		234988		234988		234988
Catenin beta-1 OS=Mus musculus OX=10090 GN=Ctnnb1 PE=1 SV=1	85.4	43	50	15	15	1	2650	234908	19700	234908	7.43396	117458
Kinesin-like protein KIF16B OS=Mus musculus OX=10090 GN=Kif16b PE=1 SV=1	150	30	36	10	11	1	1	234467	1900	234467	1900	118184
Eukaryotic translation initiation factor 3 subunit G OS=Mus musculus OX=10090 GN=Eif3g PE=1 SV=2	35.6	18	5			1		234444		234444		234444
Arginine--tRNA ligase, cytoplasmic OS=Mus musculus OX=10090 GN=Rars PE=1 SV=2	75.6	13	10			7640.02		415895		54.4364		54.4364
Zinc transporter ZIP6 OS=Mus musculus OX=10090 GN=Slc39a6 PE=1 SV=1	86.3	7	5			1		233340		233340		233340
UDP-glucuronic acid decarboxylase 1 OS=Mus musculus OX=10090 GN=Uxs1 PE=1 SV=1	47.5	6	2			1		230748		230748		230748
Oxysterol-binding protein OS=Mus musculus OX=10090 GN=Osbpl5 PE=1 SV=1	101.6	9	8			1		229875		229875		229875
RelA-associated inhibitor OS=Mus musculus OX=10090 GN=Ppp1r13l PE=1 SV=1	88.9	10	7	3	2	1	1	229451	3390	229451	3390	116420
Pentatricopeptide repeat domain-containing protein 3, mitochondrial OS=Mus musculus OX=10090 GN=Ptcd3 PE=1 SV=2	77.7	34	28	4	5	736922	61600	409103	1	0.555151	1.62338e-05	0.277583
Isoform 3 of YTH domain-containing family protein 3 OS=Mus musculus OX=10090 GN=Ythdf3	65.4	8	8			25800.2		407988		15.8133		15.8133
Acyl-CoA synthetase family member 2, mitochondrial OS=Mus musculus OX=10090 GN=Acsf2 PE=1 SV=1	67.9	53	35			768884		407779		0.530352		0.530352
STE20-like serine/threonine-protein kinase OS=Mus musculus OX=10090 GN=Slk PE=1 SV=2	141.4	8	8	9	12	1	2180	227320	86600	227320	39.7248	113680
X-prolyl aminopeptidase (Aminopeptidase P) 1, soluble, isoform CRA_b OS=Mus musculus OX=10090 GN=Xpnpep1 PE=1 SV=1	74.5	14	13			45201.4		406468		8.99238		8.99238
V-type proton ATPase subunit S1 OS=Mus musculus OX=10090 GN=Atp6ap1 PE=1 SV=1	51	10	3			1		227306		227306		227306
Lanosterol synthase OS=Mus musculus OX=10090 GN=Lss PE=1 SV=2	83.1	6	4			1		226401		226401		226401
Dipeptidyl peptidase 3 OS=Mus musculus OX=10090 GN=Dpp3 PE=1 SV=2	82.8	12	10			10142.9		404250		39.8555		39.8555
Galectin-1 OS=Mus musculus OX=10090 GN=Lgals1 PE=1 SV=3	14.9	29	3	15	4	30391.5	16900	401790	43000	13.2205	2.54438	7.88242
Death-associated protein kinase 3 OS=Mus musculus OX=10090 GN=Dapk3 PE=1 SV=1	51.4	10	4			1		224922		224922		224922
Msx2-interacting protein OS=Mus musculus OX=10090 GN=Spen PE=1 SV=2	398.5	0	2			1		223049		223049		223049
Early endosome antigen 1 OS=Mus musculus OX=10090 GN=Eea1 PE=1 SV=2	160.8	8	10			1		221556		221556		221556
Mitochondrial 2-oxoglutarate/malate carrier protein OS=Mus musculus OX=10090 GN=Slc25a11 PE=1 SV=3	34.1	38	12	14	5	43950.1	10600	397745	55600	9.04993	5.24528	7.14761
Cell division control protein 42 homolog OS=Mus musculus OX=10090 GN=Cdc42 PE=1 SV=2	21.2	21	6			1		220890		220890		220890
FAS-associated factor 2 OS=Mus musculus OX=10090 GN=Faf2 PE=1 SV=2	52.4	19	6			1		220676		220676		220676
Transcriptional adapter OS=Mus musculus OX=10090 GN=Tada2b PE=1 SV=1	48.5	2	8			367795		395691		1.07585		1.07585
Vinexin OS=Mus musculus OX=10090 GN=Sorbs3 PE=1 SV=1	82.3	17	13			19841.5		395383		19.9271		19.9271
Ubiquitin carboxyl-terminal hydrolase MINDY-1 OS=Mus musculus OX=10090 GN=Mindy1 PE=1 SV=1	51.2	13	7	6	2	1	1	218974	15400	218974	15400	117187
Caveolae-associated protein 1 OS=Mus musculus OX=10090 GN=Cavin1 PE=1 SV=1	43.9	27	11	24	5	14890.6	1	394546	1600	26.4963	1600	813.248
KDEL motif-containing protein 1 OS=Mus musculus OX=10090 GN=Kdelc1 PE=1 SV=1	57.9	6	4			1		218945		218945		218945
Zinc finger CCCH domain-containing protein 15 OS=Mus musculus OX=10090 GN=Zc3h15 PE=1 SV=2	48.3	11	5			1		218940		218940		218940
Importin-5 OS=Mus musculus OX=10090 GN=Ipo5 PE=1 SV=3	123.5	11	12			1		216391		216391		216391
Anion exchange protein OS=Mus musculus OX=10090 GN=Slc4a7 PE=1 SV=1	117.8	37	58	34	73	1	19500	216369	463000	216369	23.7436	108196
Coronin-7 OS=Mus musculus OX=10090 GN=Coro7 PE=1 SV=2	100.7	9	5	16	8	1	1	215257	52600	215257	52600	133929
VPS10 domain-containing receptor SorCS2 OS=Mus musculus OX=10090 GN=Sorcs2 PE=1 SV=2	128.8	3	3	3	6	1	11900	214919	43600	214919	3.66387	107461
60S ribosomal protein L12 OS=Mus musculus OX=10090 GN=Rpl12 PE=1 SV=2	17.8	15	5	33	9	66665.6	54200	389889	137000	5.84843	2.52768	4.18805
Neuropathy target esterase OS=Mus musculus OX=10090 GN=Pnpla6 PE=1 SV=2	149.4	5	5			1		214422		214422		214422
General transcription factor 3C polypeptide 1 OS=Mus musculus OX=10090 GN=Gtf3c1 PE=1 SV=2	237.3	6	8			1		213891		213891		213891
SNW domain-containing protein 1 OS=Mus musculus OX=10090 GN=Snw1 PE=1 SV=1	61.4	10	4			1		213614		213614		213614
Leucine rich repeat (In FLII) interacting protein 1, isoform CRA_e OS=Mus musculus OX=10090 GN=Lrrfip1 PE=1 SV=1	48.9	8	3			1		213283		213283		213283
Alpha-centractin OS=Mus musculus OX=10090 GN=Actr1a PE=1 SV=1	42.6	26	10			20796.8		386623		18.5905		18.5905
Torsin-1B OS=Mus musculus OX=10090 GN=Tor1b PE=1 SV=2	37.8	17	4			1		212695		212695		212695
60S ribosomal protein L37a OS=Mus musculus OX=10090 GN=Rpl37a PE=1 SV=2	10.3	38	7			1		212660		212660		212660
Heat shock-related 70 kDa protein 2 OS=Mus musculus OX=10090 GN=Hspa2 PE=1 SV=2	69.6	19	46	18	50	1	4140	211758	8790	211758	2.12319	105880
Chloride channel protein OS=Mus musculus OX=10090 GN=Clcn5 PE=1 SV=1	90.6	3	5	2	2	1	1	209975	14300	209975	14300	112137
ADP-ribosylation factor-like protein 8B OS=Mus musculus OX=10090 GN=Arl8b PE=1 SV=1	21.5	26	7	5	2	1	10100	209352	28200	209352	2.79208	104678
Disabled homolog 2 OS=Mus musculus OX=10090 GN=Dab2 PE=1 SV=1	82.2	29	14			1		208678		208678		208678
ATP-dependent 6-phosphofructokinase OS=Mus musculus OX=10090 GN=Pfkp PE=1 SV=1	85.5	9	10			12532.6		377204		30.0978		30.0978
Cysteine desulfurase, mitochondrial OS=Mus musculus OX=10090 GN=Nfs1 PE=1 SV=3	50.5	43	21	15	12	474608	193000	376403	23400	0.793082	0.121244	0.457163
Ras-related protein Rab-10 OS=Mus musculus OX=10090 GN=Rab10 PE=1 SV=1	22.5	26	8	21	10	6112.98	62100	375932	230000	61.4974	3.7037	32.6005
Rho GDP-dissociation inhibitor 1 OS=Mus musculus OX=10090 GN=Arhgdia PE=1 SV=3	23.4	36	4	15	2	1	16400	207900	60800	207900	3.70732	103952
SH3 and PX domain-containing protein 2B OS=Mus musculus OX=10090 GN=Sh3pxd2b PE=1 SV=1	101.5	14	10	5	5	1	2030	207804	23200	207804	11.4286	103908
DnaJ homolog subfamily A member 2 OS=Mus musculus OX=10090 GN=Dnaja2 PE=1 SV=1	45.7	13	5			20285		375102		18.4916		18.4916
Creatine kinase M-type OS=Mus musculus OX=10090 GN=Ckm PE=1 SV=1	43	14	4			1		207655		207655		207655
Bone morphogenetic protein 1 OS=Mus musculus OX=10090 GN=Bmp1 PE=1 SV=2	111.6	3	3			1		207387		207387		207387
Splicing factor 3A subunit 1 OS=Mus musculus OX=10090 GN=Sf3a1 PE=1 SV=1	88.5	16	12			9789.3		373652		38.1694		38.1694
Ribosome production factor 2 homolog OS=Mus musculus OX=10090 GN=Rpf2 PE=2 SV=2	35.3	18	4			8249.65		372665		45.1734		45.1734
SH3 and PX domain-containing protein 2A OS=Mus musculus OX=10090 GN=Sh3pxd2a PE=1 SV=2	124.1	8	5	7	7	1	3590	205189	60800	205189	16.9359	102603
Olfactomedin-like protein 2B OS=Mus musculus OX=10090 GN=Olfml2b PE=1 SV=2	83.5	3	2			1		205075		205075		205075
Sulfatase-modifying factor 1 OS=Mus musculus OX=10090 GN=Sumf1 PE=1 SV=2	40.6	8	2			1		205037		205037		205037
Discoidin domain-containing receptor 2 OS=Mus musculus OX=10090 GN=Ddr2 PE=1 SV=2	96.4	39	29			1		202631		202631		202631
Phenylalanine--tRNA ligase beta subunit OS=Mus musculus OX=10090 GN=Farsb PE=1 SV=2	65.7	9	9	5	5	24108	9760	366130	37100	15.1871	3.80123	9.49415
Drebrin-like protein OS=Mus musculus OX=10090 GN=Dbnl PE=1 SV=2	48.7	14	5			1		201722		201722		201722
Neurogenic locus notch homolog protein 1 OS=Mus musculus OX=10090 GN=Notch1 PE=1 SV=3	270.7	14	42	6	23	17085.9	11800	365510	10900	21.3925	0.923729	11.1581
Ezrin OS=Mus musculus OX=10090 GN=Ezr PE=1 SV=3	69.4	17	24	7	5	1	1	201562	2880	201562	2880	102221
Leucine-rich repeats and immunoglobulin-like domains protein 2 OS=Mus musculus OX=10090 GN=Lrig2 PE=1 SV=1	117.8	4	4	3	2	1	2570	201468	8620	201468	3.35409	100736
Probable histidine--tRNA ligase, mitochondrial OS=Mus musculus OX=10090 GN=Hars2 PE=1 SV=1	56.9	37	28	21	16	452630	136000	359340	53000	0.793893	0.389706	0.591799
Threonine--tRNA ligase, mitochondrial OS=Mus musculus OX=10090 GN=Tars2 PE=1 SV=1	81.6	35	23	6	4	108611	64200	359018	15500	3.30554	0.241433	1.77349
Integrin alpha-5 OS=Mus musculus OX=10090 GN=Itga5 PE=1 SV=3	115	8	9	2	4	8064.01	1	357769	17200	44.3662	17200	8622.18
Polymerase delta-interacting protein 2 OS=Mus musculus OX=10090 GN=Poldip2 PE=1 SV=1	41.8	28	13			229379		356316		1.55339		1.55339
Hydroxyacyl-coenzyme A dehydrogenase, mitochondrial OS=Mus musculus OX=10090 GN=Hadh PE=1 SV=2	34.4	44	13	4	2	79516.2	55000	354091	44300	4.45307	0.805455	2.62926
DNA-directed RNA polymerase II subunit RPB2 OS=Mus musculus OX=10090 GN=Polr2b PE=1 SV=2	133.8	4	5			1		201065		201065		201065
Nucleoporin NDC1 OS=Mus musculus OX=10090 GN=Ndc1 PE=1 SV=1	75.4	16	9	5	3	1	1	200919	34200	200919	34200	117559
Segment polarity protein dishevelled homolog DVL-3 OS=Mus musculus OX=10090 GN=Dvl3 PE=1 SV=1	78.3	7	5			1		200260		200260		200260
Transcription intermediary factor 1-beta OS=Mus musculus OX=10090 GN=Trim28 PE=1 SV=3	88.8	2	2			1		199688		199688		199688
DnaJ homolog subfamily B member 4 OS=Mus musculus OX=10090 GN=Dnajb4 PE=1 SV=1	37.8	12	3			1		198223		198223		198223
Saccharopine dehydrogenase-like oxidoreductase OS=Mus musculus OX=10090 GN=Sccpdh PE=1 SV=1	47.1	18	8	30	4	3885.03	1	349929	12800	90.0711	12800	6445.04
mRNA cap guanine-N7 methyltransferase OS=Mus musculus OX=10090 GN=Rnmt PE=1 SV=1	53.3	8	4			1		198062		198062		198062
Isoform 2 of Pericentriolar material 1 protein OS=Mus musculus OX=10090 GN=Pcm1	232.7	2	3			1		198061		198061		198061
UDP-N-acetylhexosamine pyrophosphorylase-like protein 1 OS=Mus musculus OX=10090 GN=Uap1l1 PE=1 SV=1	56.6	15	11	12	7	1	9160	196569	20000	196569	2.18341	98285.4
Isoform 2 of SUN domain-containing protein 1 OS=Mus musculus OX=10090 GN=Sun1	88.1	53	59			1		195234		195234		195234
Sodium/potassium-transporting ATPase subunit alpha-2 OS=Mus musculus OX=10090 GN=Atp1a2 PE=1 SV=1	112.1	16	24			1		194873		194873		194873
Proline-rich protein 14 OS=Mus musculus OX=10090 GN=Prr14 PE=1 SV=1	67.8	10	7			1		193641		193641		193641
Valine--tRNA ligase, mitochondrial OS=Mus musculus OX=10090 GN=Vars2 PE=1 SV=2	118.4	29	28	2	3	237785	37500	345646	1	1.45361	2.66667e-05	0.726818
Leucine-rich repeat transmembrane protein FLRT2 OS=Mus musculus OX=10090 GN=Flrt2 PE=1 SV=1	73.9	37	26	18	13	1	1860	192844	6380	192844	3.43011	96423.7
Bromodomain-containing protein 7 OS=Mus musculus OX=10090 GN=Brd7 PE=1 SV=1	74	8	6			1		191839		191839		191839
Sarcolemmal membrane-associated protein OS=Mus musculus OX=10090 GN=Slmap PE=1 SV=2	96.9	6	5			1		190870		190870		190870
Interferon-stimulated 20 kDa exonuclease-like 2 OS=Mus musculus OX=10090 GN=Isg20l2 PE=1 SV=1	41	10	4			1		190737		190737		190737
Ras-related protein Rab-14 OS=Mus musculus OX=10090 GN=Rab14 PE=1 SV=3	23.9	19	3	23	7	1	10000	189873	43800	189873	4.38	94938.6
Sushi repeat-containing protein SRPX2 OS=Mus musculus OX=10090 GN=Srpx2 PE=1 SV=2	53.1	11	4			1		189210		189210		189210
Growth hormone receptor OS=Mus musculus OX=10090 GN=Ghr PE=1 SV=1	72.7	15	9			1		188486		188486		188486
Nucleoporin-like protein 2 OS=Mus musculus OX=10090 GN=Nupl2 PE=1 SV=1	44.3	7	2			1		188370		188370		188370
NAD-dependent protein deacylase sirtuin-5, mitochondrial OS=Mus musculus OX=10090 GN=Sirt5 PE=1 SV=1	38.2	6	2			153791		338290		2.19967		2.19967
UPF3 regulator of nonsense transcripts homolog B (yeast) OS=Mus musculus OX=10090 GN=Upf3b PE=1 SV=1	57	14	6			122471		338029		2.76007		2.76007
F-actin-capping protein subunit alpha-2 OS=Mus musculus OX=10090 GN=Capza2 PE=1 SV=3	32.9	21	7			1		187894		187894		187894
Transducin beta-like protein 2 OS=Mus musculus OX=10090 GN=Tbl2 PE=1 SV=2	49.6	6	3			1		186769		186769		186769
Testis-expressed gene 264 OS=Mus musculus OX=10090 GN=Tex264 PE=1 SV=1	33.6	11	4			1		186575		186575		186575
Fermitin family homolog 2 OS=Mus musculus OX=10090 GN=Fermt2 PE=1 SV=1	77.8	30	17	46	38	16090.3	26100	334811	256000	20.8082	9.80843	15.3083
Predicted pseudogene 9242 OS=Mus musculus OX=10090 GN=Gm9242 PE=4 SV=1	37.1	46	49			1		186269		186269		186269
General vesicular transport factor p115 OS=Mus musculus OX=10090 GN=Uso1 PE=1 SV=2	106.9	7	7	4	3	1	1	185457	16600	185457	16600	101028
Non-specific serine/threonine protein kinase OS=Mus musculus OX=10090 GN=Mark2 PE=1 SV=2	86.3	7	4			1		185389		185389		185389
Fibrillin-1 OS=Mus musculus OX=10090 GN=Fbn1 PE=1 SV=2	312.1	18	50			8704.34		331177		38.0474		38.0474
Annexin A3 OS=Mus musculus OX=10090 GN=Anxa3 PE=1 SV=4	36.4	11	5	11	4	1	4560	184874	38500	184874	8.44298	92441.5
Regulator of microtubule dynamics protein 3 OS=Mus musculus OX=10090 GN=Rmdn3 PE=1 SV=2	52	12	5			1		184460		184460		184460
Enoyl-CoA hydratase, mitochondrial OS=Mus musculus OX=10090 GN=Echs1 PE=1 SV=1	31.5	40	18	17	9	291957	109000	329223	21500	1.12764	0.197248	0.662445
Profilin-1 OS=Mus musculus OX=10090 GN=Pfn1 PE=1 SV=2	14.9	42	6	47	22	29244.6	43800	327154	161000	11.1868	3.6758	7.43129
A disintegrin and metalloproteinase with thrombospondin motifs 1 OS=Mus musculus OX=10090 GN=Adamts1 PE=1 SV=4	105.7	11	9			8093.7		326611		40.3537		40.3537
Eukaryotic translation initiation factor 3 subunit L OS=Mus musculus OX=10090 GN=Eif3l PE=1 SV=1	66.6	9	5			1		184419		184419		184419
DNA helicase OS=Mus musculus OX=10090 GN=Mcm5 PE=1 SV=1	82.4	4	7			1		183841		183841		183841
Galectin-3 OS=Mus musculus OX=10090 GN=Lgals3 PE=1 SV=3	27.5	14	3	9	2	1	2350	183605	20800	183605	8.85106	91806.8
Ribosome-releasing factor 2, mitochondrial OS=Mus musculus OX=10090 GN=Gfm2 PE=1 SV=2	86.1	44	40	12	13	649934	139000	323266	21700	0.497382	0.156115	0.326749
Peroxisome biogenesis factor 1 OS=Mus musculus OX=10090 GN=Pex1 PE=1 SV=2	141.3	4	3			1		181597		181597		181597
Tropomyosin beta chain OS=Mus musculus OX=10090 GN=Tpm2 PE=1 SV=1	33	19	11			1		181393		181393		181393
FERM, ARHGEF and pleckstrin domain-containing protein 1 OS=Mus musculus OX=10090 GN=Farp1 PE=1 SV=1	118.8	24	23	5	7	1	2820	180153	24900	180153	8.82979	90080.7
Serine/threonine-protein kinase MRCK beta OS=Mus musculus OX=10090 GN=Cdc42bpb PE=1 SV=2	194.6	20	25	5	7	13094.9	1420	321100	2480	24.521	1.74648	13.1337
Blood vessel epicardial substance OS=Mus musculus OX=10090 GN=Bves PE=1 SV=1	41	15	4	11	3	1	1	179558	7300	179558	7300	93429.2
Transmembrane protein 106B OS=Mus musculus OX=10090 GN=Tmem106b PE=1 SV=1	31.2	15	4			1		179034		179034		179034
Extracellular matrix protein 1 OS=Mus musculus OX=10090 GN=Ecm1 PE=1 SV=2	62.8	12	4			13133.3		319736		24.3454		24.3454
Valacyclovir hydrolase OS=Mus musculus OX=10090 GN=Bphl PE=1 SV=1	32.8	41	9			7707.85		318709		41.3486		41.3486
Guanine nucleotide-binding protein G(s) subunit alpha isoforms XLas OS=Mus musculus OX=10090 GN=Gnas PE=1 SV=1	121.4	6	9			6838.54		318384		46.5573		46.5573
Angiopoietin-related protein 2 OS=Mus musculus OX=10090 GN=Angptl2 PE=2 SV=2	57.1	20	10			10568.5		317755		30.0663		30.0663
Kelch-like protein 40 OS=Mus musculus OX=10090 GN=Klhl40 PE=1 SV=1	69.6	4	2			1		178948		178948		178948
Histone-binding protein RBBP7 OS=Mus musculus OX=10090 GN=Rbbp7 PE=1 SV=1	47.8	8	4			1		178632		178632		178632
Transgelin-2 OS=Mus musculus OX=10090 GN=Tagln2 PE=1 SV=4	22.4	15	5	37	7	1	1	178165	21500	178165	21500	99832.7
Syntaxin-7 OS=Mus musculus OX=10090 GN=Stx7 PE=1 SV=3	29.8	9	2			1		176115		176115		176115
Conserved oligomeric Golgi complex subunit 1 OS=Mus musculus OX=10090 GN=Cog1 PE=1 SV=3	109	18	14	31	34	1	1	175704	32200	175704	32200	103952
Glucose-6-phosphate isomerase OS=Mus musculus OX=10090 GN=Gpi PE=1 SV=4	62.7	10	8			4403.21		313135		71.1151		71.1151
Low-density lipoprotein receptor-related protein OS=Mus musculus OX=10090 GN=Lrp6 PE=1 SV=1	180.2	23	34	12	22	7381.79	2680	312610	8810	42.3488	3.28731	22.8181
Low-density lipoprotein receptor-related protein 10 OS=Mus musculus OX=10090 GN=Lrp10 PE=2 SV=2	76.4	3	4			1		175662		175662		175662
Transformer-2 protein homolog beta OS=Mus musculus OX=10090 GN=Tra2b PE=1 SV=1	33.6	19	7			1		174725		174725		174725
Macoilin OS=Mus musculus OX=10090 GN=Maco1 PE=1 SV=1	76	4	2			1		174424		174424		174424
Translation initiation factor IF-2, mitochondrial OS=Mus musculus OX=10090 GN=Mtif2 PE=1 SV=2	81.2	29	25	7	10	525755	114000	309173	7380	0.588054	0.0647368	0.326396
Cytokine receptor-like factor 1 OS=Mus musculus OX=10090 GN=Crlf1 PE=1 SV=1	46.6	6	2			1		174211		174211		174211
28S ribosomal protein S9, mitochondrial OS=Mus musculus OX=10090 GN=Mrps9 PE=1 SV=3	44.9	26	15			21234.2		308966		14.5504		14.5504
Exostosin-2 OS=Mus musculus OX=10090 GN=Ext2 PE=1 SV=2	82	7	3			1		173607		173607		173607
DNA replication licensing factor MCM7 OS=Mus musculus OX=10090 GN=Mcm7 PE=1 SV=1	81.2	18	15			16853.1		308068		18.2796		18.2796
Trimethyllysine dioxygenase, mitochondrial OS=Mus musculus OX=10090 GN=Tmlhe PE=1 SV=2	49.6	35	20			230553		308020		1.33601		1.33601
Peptidyl-glycine alpha-amidating monooxygenase OS=Mus musculus OX=10090 GN=Pam PE=1 SV=2	108.9	4	3			1		172862		172862		172862
C-terminal-binding protein 1 OS=Mus musculus OX=10090 GN=Ctbp1 PE=1 SV=2	47.7	7	3			1		172181		172181		172181
3-mercaptopyruvate sulfurtransferase OS=Mus musculus OX=10090 GN=Mpst PE=1 SV=4	33.1	59	18	13	6	237394	110000	307510	25200	1.29536	0.229091	0.762225
Endoplasmic reticulum metallopeptidase 1 OS=Mus musculus OX=10090 GN=Ermp1 PE=1 SV=2	100.1	3	4	6	7	1	2170	171798	152000	171798	70.0461	85933.8
Zinc finger CCCH domain-containing protein 4 OS=Mus musculus OX=10090 GN=Zc3h4 PE=1 SV=2	140.9	5	5			1		171632		171632		171632
Norrin OS=Mus musculus OX=10090 GN=Ndp PE=1 SV=1	14.7	11	3			458807		305339		0.665506		0.665506
Splicing factor U2AF 35 kDa subunit OS=Mus musculus OX=10090 GN=U2af1 PE=1 SV=4	27.8	29	6			1		171372		171372		171372
Far upstream element (FUSE)-binding protein 3 OS=Mus musculus OX=10090 GN=Fubp3 PE=1 SV=1	61.9	8	4			1		171140		171140		171140
40S ribosomal protein S27-like OS=Mus musculus OX=10090 GN=Rps27l PE=1 SV=3	9.5	23	5			1		170939		170939		170939
Extracellular sulfatase Sulf-2 OS=Mus musculus OX=10090 GN=Sulf2 PE=2 SV=2	100.4	6	6			1		170737		170737		170737
Transketolase OS=Mus musculus OX=10090 GN=Tkt PE=1 SV=1	67.6	39	28			49804		303009		6.08404		6.08404
Cullin-1 OS=Mus musculus OX=10090 GN=Cul1 PE=1 SV=1	89.6	5	4			1		170249		170249		170249
Dipeptidyl peptidase 2 OS=Mus musculus OX=10090 GN=Dpp7 PE=1 SV=2	56.2	9	6			1		170081		170081		170081
Catalase OS=Mus musculus OX=10090 GN=Cat PE=1 SV=4	59.8	13	11	2	3	126734	9480	300364	23400	2.37004	2.46835	2.4192
Heterochromatin protein 1-binding protein 3 OS=Mus musculus OX=10090 GN=Hp1bp3 PE=1 SV=1	60.8	50	53			1		169861		169861		169861
Lysophosphatidylcholine acyltransferase 1 OS=Mus musculus OX=10090 GN=Lpcat1 PE=1 SV=1	59.7	11	4			5908.04		298768		50.5698		50.5698
Very-long-chain (3R)-3-hydroxyacyl-CoA dehydratase 3 OS=Mus musculus OX=10090 GN=Hacd3 PE=1 SV=2	43.1	12	5			1		169793		169793		169793
Probable RNA-binding protein 19 OS=Mus musculus OX=10090 GN=Rbm19 PE=1 SV=1	106	7	6			1		169420		169420		169420
[Pyruvate dehydrogenase (acetyl-transferring)] kinase isozyme 1, mitochondrial OS=Mus musculus OX=10090 GN=Pdk1 PE=1 SV=2	49	24	18	9	3	314351	41800	295733	4940	0.940772	0.118182	0.529477
Coiled-coil domain-containing protein 80 OS=Mus musculus OX=10090 GN=Ccdc80 PE=1 SV=2	107.5	13	10			1		168899		168899		168899
Peroxiredoxin-1 OS=Mus musculus OX=10090 GN=Prdx1 PE=1 SV=1	22.2	24	12	22	15	96644.4	22700	293717	87500	3.03915	3.85463	3.44689
Mitochondrial fission regulator 1-like OS=Mus musculus OX=10090 GN=Mtfr1l PE=1 SV=1	31.7	10	2			1		168762		168762		168762
Probable ATP-dependent RNA helicase DDX52 OS=Mus musculus OX=10090 GN=Ddx52 PE=2 SV=2	67.4	13	4			1		168452		168452		168452
U4/U6 small nuclear ribonucleoprotein Prp31 OS=Mus musculus OX=10090 GN=Prpf31 PE=1 SV=3	55.4	15	5			1		167770		167770		167770
ADP-dependent glucokinase OS=Mus musculus OX=10090 GN=Adpgk PE=1 SV=1	53.9	6	2			1		167017		167017		167017
Copine-1 OS=Mus musculus OX=10090 GN=Cpne1 PE=1 SV=1	58.8	10	5			1		166878		166878		166878
Phosphoinositide phospholipase C OS=Mus musculus OX=10090 GN=Plcb4 PE=1 SV=1	134.4	8	10			1		166722		166722		166722
DDB1- and CUL4-associated factor 8 OS=Mus musculus OX=10090 GN=Dcaf8 PE=1 SV=1	66	5	4			1		166719		166719		166719
Isoform Delta of Lamina-associated polypeptide 2, isoforms beta/delta/epsilon/gamma OS=Mus musculus OX=10090 GN=Tmpo	42.6	58	45			1		166665		166665		166665
Phospholipid phosphatase 3 OS=Mus musculus OX=10090 GN=Plpp3 PE=1 SV=1	35.2	7	2	7	2	331270	37400	290462	153000	0.876813	4.09091	2.48386
Acyl-CoA desaturase 3 OS=Mus musculus OX=10090 GN=Scd3 PE=1 SV=1	41.4	3	2			1		166642		166642		166642
Isovaleryl-CoA dehydrogenase, mitochondrial OS=Mus musculus OX=10090 GN=Ivd PE=1 SV=1	46.3	37	21	17	14	341577	394000	290332	85400	0.849975	0.216751	0.533363
Zinc finger protein 668 OS=Mus musculus OX=10090 GN=Znf668 PE=2 SV=1	68.3	5	3			1		166365		166365		166365
Protein PRRC2B OS=Mus musculus OX=10090 GN=Prrc2b PE=1 SV=1	243	2	3			1		166298		166298		166298
Y-box-binding protein 3 OS=Mus musculus OX=10090 GN=Ybx3 PE=1 SV=2	38.8	10	3			1		166287		166287		166287
Cullin-3 OS=Mus musculus OX=10090 GN=Cul3 PE=1 SV=1	88.9	6	5			1		165493		165493		165493
Protein NDRG1 OS=Mus musculus OX=10090 GN=Ndrg1 PE=1 SV=1	43	14	4			1		165422		165422		165422
MAM domain-containing protein 2 OS=Mus musculus OX=10090 GN=Mamdc2 PE=1 SV=1	77.3	3	2			1		164486		164486		164486
Eukaryotic translation initiation factor 2 subunit 1 OS=Mus musculus OX=10090 GN=Eif2s1 PE=1 SV=3	36.1	24	6	9	4	4980.36	7960	284466	46900	57.1176	5.89196	31.5048
Bone morphogenetic protein receptor type-2 OS=Mus musculus OX=10090 GN=Bmpr2 PE=1 SV=1	114.9	11	9	7	10	1	2350	163701	8720	163701	3.71064	81852.2
Mitochondrial import receptor subunit TOM40 homolog OS=Mus musculus OX=10090 GN=Tomm40 PE=1 SV=3	37.9	14	5			1		163308		163308		163308
28S ribosomal protein S34, mitochondrial OS=Mus musculus OX=10090 GN=Mrps34 PE=1 SV=1	25.8	10	5			1		163084		163084		163084
3-hydroxyisobutyryl-CoA hydrolase, mitochondrial OS=Mus musculus OX=10090 GN=Hibch PE=1 SV=1	43	47	19	9	4	255406	42500	280924	8040	1.09991	0.189176	0.644545
Serine/threonine-protein kinase TAO3 OS=Mus musculus OX=10090 GN=Taok3 PE=1 SV=2	105.3	10	11			1		162603		162603		162603
Zinc finger protein 281 OS=Mus musculus OX=10090 GN=Znf281 PE=1 SV=1	96.6	6	2			1		162205		162205		162205
La-related protein 4B OS=Mus musculus OX=10090 GN=Larp4b PE=1 SV=2	81.6	4	3	4	2	1	2080	161955	8010	161955	3.85096	80979.4
Gem-associated protein 5 OS=Mus musculus OX=10090 GN=Gemin5 PE=1 SV=1	166.6	0	2			99509.1		278156		2.79528		2.79528
Plasma membrane calcium-transporting ATPase 4 OS=Mus musculus OX=10090 GN=Atp2b4 PE=1 SV=1	133	13	17	11	25	8247.74	1	276175	27400	33.4849	27400	13716.7
CD44 antigen OS=Mus musculus OX=10090 GN=Cd44 PE=1 SV=1	85.8	7	4	12	5	1	3360	161302	13700	161302	4.07738	80653.1
Selenoprotein N OS=Mus musculus OX=10090 GN=Selenon PE=3 SV=2	62.5	8	2			1		160485		160485		160485
Ataxin-2-like protein OS=Mus musculus OX=10090 GN=Atxn2l PE=1 SV=1	115.2	7	6			9477.88		271259		28.6203		28.6203
Ribosomal RNA-processing protein 7 homolog A OS=Mus musculus OX=10090 GN=Rrp7a PE=2 SV=1	32.4	17	4			1		160393		160393		160393
Nucleolar GTP-binding protein 2 OS=Mus musculus OX=10090 GN=Gnl2 PE=1 SV=2	83.3	5	4			1		160143		160143		160143
UTP--glucose-1-phosphate uridylyltransferase OS=Mus musculus OX=10090 GN=Ugp2 PE=1 SV=3	56.9	13	5			1		159855		159855		159855
Paladin OS=Mus musculus OX=10090 GN=Pald1 PE=1 SV=1	96.7	11	6	16	11	1	1	159281	22100	159281	22100	90690.5
Vasorin OS=Mus musculus OX=10090 GN=Vasn PE=2 SV=2	72.2	31	13			1		159211		159211		159211
Adenylate cyclase type 9 OS=Mus musculus OX=10090 GN=Adcy9 PE=1 SV=1	150.9	7	6	16	19	1	2320	158612	56300	158612	24.2672	79318.1
Protocadherin-19 OS=Mus musculus OX=10090 GN=Pcdh19 PE=1 SV=3	126	21	13			1		158058		158058		158058
Isoform 2 of Heterogeneous nuclear ribonucleoprotein Q OS=Mus musculus OX=10090 GN=Syncrip	62.6	44	39			1		157054		157054		157054
Golgi apparatus protein 1 OS=Mus musculus OX=10090 GN=Glg1 PE=1 SV=1	133.6	2	4			1		155354		155354		155354
Insulin-like growth factor-binding protein 2 OS=Mus musculus OX=10090 GN=Igfbp2 PE=2 SV=2	32.8	14	3			1		155162		155162		155162
Serine protease 23 OS=Mus musculus OX=10090 GN=Prss23 PE=2 SV=2	43	7	3			1		154128		154128		154128
Tropomyosin 3, related sequence 7 OS=Mus musculus OX=10090 GN=Tpm3-rs7 PE=3 SV=1	29	25	9			49823.5		266970		5.35832		5.35832
CSC1-like protein 1 OS=Mus musculus OX=10090 GN=Tmem63a PE=1 SV=1	91.8	5	3			1		154027		154027		154027
Argininosuccinate synthase OS=Mus musculus OX=10090 GN=Ass1 PE=1 SV=1	46.6	14	4			1		152172		152172		152172
Protein-associating with the carboxyl-terminal domain of ezrin OS=Mus musculus OX=10090 GN=Scyl3 PE=1 SV=3	81.3	31	17	24	12	1	2220	152056	1	152056	0.00045045	76028.2
Transmembrane 9 superfamily member 3 OS=Mus musculus OX=10090 GN=Tm9sf3 PE=1 SV=1	67.5	7	5	3	2	1	6060	151938	25400	151938	4.19142	75971
Heat shock 70 kDa protein 4L OS=Mus musculus OX=10090 GN=Hspa4l PE=1 SV=2	94.3	5	4			1		150963		150963		150963
Leucine-rich repeat-containing protein 47 OS=Mus musculus OX=10090 GN=Lrrc47 PE=1 SV=1	65.9	8	4			1		150132		150132		150132
Elongation factor Ts, mitochondrial OS=Mus musculus OX=10090 GN=Tsfm PE=1 SV=1	35.3	60	22	17	6	397889	96200	259286	8190	0.651654	0.0851351	0.368395
Pyrroline-5-carboxylate reductase 2 OS=Mus musculus OX=10090 GN=Pycr2 PE=1 SV=1	33.6	54	18	22	12	130321	155000	257102	51600	1.97284	0.332903	1.15287
Nucleolar transcription factor 1 OS=Mus musculus OX=10090 GN=Ubtf PE=1 SV=1	89.5	9	7			1		149784		149784		149784
Polymerase delta-interacting protein 3 OS=Mus musculus OX=10090 GN=Poldip3 PE=1 SV=1	46.1	12	4			1		149032		149032		149032
Arf-GAP with GTPase, ANK repeat and PH domain-containing protein 1 OS=Mus musculus OX=10090 GN=Agap1 PE=1 SV=1	94.4	5	4	7	4	1	1	148468	6300	148468	6300	77384.2
60S ribosomal protein L31 OS=Mus musculus OX=10090 GN=Rpl31 PE=1 SV=1	15	7	2	7	2	1	4510	147723	9020	147723	2	73862.6
A-kinase anchor protein 12 OS=Mus musculus OX=10090 GN=Akap12 PE=1 SV=1	180.6	48	57			1		146843		146843		146843
Caveolae-associated protein 4 OS=Mus musculus OX=10090 GN=Cavin4 PE=1 SV=1	41	9	3	6	2	13117.2	1	254989	13100	19.4392	13100	6559.72
39S ribosomal protein L39, mitochondrial OS=Mus musculus OX=10090 GN=Mrpl39 PE=1 SV=4	38.5	32	10			153825		254463		1.65423		1.65423
Laminin subunit alpha-5 OS=Mus musculus OX=10090 GN=Lama5 PE=1 SV=4	403.8	1	4	1	4	1	16100	146722	11800	146722	0.732919	73361.3
Protein Red OS=Mus musculus OX=10090 GN=Ik PE=1 SV=2	65.6	5	4			1		145018		145018		145018
Guanine nucleotide exchange protein SMCR8 OS=Mus musculus OX=10090 GN=Smcr8 PE=1 SV=2	104.9	3	2	4	4	1	11400	145012	39000	145012	3.42105	72507.6
1-acyl-sn-glycerol-3-phosphate acyltransferase gamma OS=Mus musculus OX=10090 GN=Agpat3 PE=1 SV=2	43.3	11	3	6	2	1	1	144820	44900	144820	44900	94859.8
Cysteine-rich with EGF-like domain protein 2 OS=Mus musculus OX=10090 GN=Creld2 PE=1 SV=1	38.2	6	2			1		144708		144708		144708
Ras-related protein Rab-1B OS=Mus musculus OX=10090 GN=Rab1b PE=1 SV=1	22.2	51	14	38	9	1	3570	144498	14600	144498	4.08964	72251.2
CAD protein OS=Mus musculus OX=10090 GN=Cad PE=1 SV=1	243.1	2	5	4	6	1	16000	144359	29300	144359	1.83125	72180.5
Obg-like ATPase 1 OS=Mus musculus OX=10090 GN=Ola1 PE=1 SV=1	44.7	7	3			1		143758		143758		143758
Striatin OS=Mus musculus OX=10090 GN=Strn PE=1 SV=2	85.9	8	3			1		143270		143270		143270
Hsc70-interacting protein OS=Mus musculus OX=10090 GN=St13 PE=1 SV=1	41.6	6	3			1		143104		143104		143104
Probable leucine--tRNA ligase, mitochondrial OS=Mus musculus OX=10090 GN=Lars2 PE=1 SV=1	101.4	53	40	6	9	462670	159000	249458	21500	0.539171	0.13522	0.337196
2,4-dienoyl-CoA reductase, mitochondrial OS=Mus musculus OX=10090 GN=Decr1 PE=1 SV=1	36.2	42	16	40	22	195001	447000	249127	146000	1.27756	0.326622	0.802093
Isoform 2 of Vacuolar protein sorting-associated protein 26A OS=Mus musculus OX=10090 GN=Vps26a	41.5	11	4			22568.8		246851		10.9377		10.9377
Chloride channel protein OS=Mus musculus OX=10090 GN=Clcn6 PE=1 SV=1	97.1	3	3			1		143073		143073		143073
Signal transducer and activator of transcription 3 OS=Mus musculus OX=10090 GN=Stat3 PE=1 SV=2	88	5	5	5	2	1	2170	142959	8110	142959	3.73733	71481.4
Insulin-like growth factor 2 mRNA-binding protein 2 OS=Mus musculus OX=10090 GN=Igf2bp2 PE=1 SV=1	65.5	13	7			1		142871		142871		142871
[Pyruvate dehydrogenase (acetyl-transferring)] kinase isozyme 3, mitochondrial OS=Mus musculus OX=10090 GN=Pdk3 PE=1 SV=1	47.9	44	26	6	5	256661	52600	244224	5300	0.951543	0.10076	0.526152
Endophilin-B1 OS=Mus musculus OX=10090 GN=Sh3glb1 PE=1 SV=1	40.8	10	4	10	3	1	2980	142501	9650	142501	3.23826	71252
Prolactin regulatory element-binding protein OS=Mus musculus OX=10090 GN=Preb PE=1 SV=1	45.4	9	2	11	4	1	15200	141815	80300	141815	5.28289	70910.2
14-3-3 protein gamma OS=Mus musculus OX=10090 GN=Ywhag PE=1 SV=2	28.3	27	19	23	18	1	56300	140582	225000	140582	3.99645	70292.8
Malectin OS=Mus musculus OX=10090 GN=Mlec PE=1 SV=2	32.3	12	3			1		140271		140271		140271
Nap1l4 protein OS=Mus musculus OX=10090 GN=Nap1l4 PE=1 SV=1	43.9	11	5			1		140242		140242		140242
Procollagen C-endopeptidase enhancer 1 OS=Mus musculus OX=10090 GN=Pcolce PE=1 SV=1	53.1	15	7			1		140231		140231		140231
Junctional protein associated with coronary artery disease OS=Mus musculus OX=10090 GN=Jcad PE=1 SV=2	144.7	31	26			1		140195		140195		140195
Nuclear factor 1 OS=Mus musculus OX=10090 GN=Nfix PE=1 SV=1	54.1	15	6			1		140171		140171		140171
Integrin-linked protein kinase OS=Mus musculus OX=10090 GN=Ilk PE=1 SV=2	51.3	9	7			15212.9		240594		15.8152		15.8152
Plasminogen OS=Mus musculus OX=10090 GN=Plg PE=1 SV=3	90.7	3	3			7172.95		239391		33.3741		33.3741
Thyroid hormone receptor-associated protein 3 OS=Mus musculus OX=10090 GN=Thrap3 PE=1 SV=1	108.1	5	5			1		139948		139948		139948
3-hydroxy-3-methylglutaryl-coenzyme A reductase OS=Mus musculus OX=10090 GN=Hmgcr PE=1 SV=3	97	3	2			1		139862		139862		139862
1-phosphatidylinositol 4,5-bisphosphate phosphodiesterase beta-3 OS=Mus musculus OX=10090 GN=Plcb3 PE=1 SV=2	139.4	6	5			1		139832		139832		139832
Cation-dependent mannose-6-phosphate receptor OS=Mus musculus OX=10090 GN=M6pr PE=1 SV=1	31.2	10	2			1		139394		139394		139394
Elongation factor 1-delta OS=Mus musculus OX=10090 GN=Eef1d PE=1 SV=1	72.9	9	6			15190.4		238495		15.7004		15.7004
Cytosolic acyl coenzyme A thioester hydrolase OS=Mus musculus OX=10090 GN=Acot7 PE=1 SV=1	42.8	36	15	22	15	66103	126000	237640	69000	3.595	0.547619	2.07131
Protocadherin beta-14 OS=Mus musculus OX=10090 GN=Pcdhb14 PE=1 SV=2	87	14	10			1		139162		139162		139162
Protein transport protein Sec23A OS=Mus musculus OX=10090 GN=Sec23a PE=1 SV=2	86.1	14	8			1		138675		138675		138675
Intersectin-1 OS=Mus musculus OX=10090 GN=Itsn1 PE=1 SV=2	194.2	16	20			1		138543		138543		138543
Probable ATP-dependent RNA helicase DDX46 OS=Mus musculus OX=10090 GN=Ddx46 PE=1 SV=2	117.4	4	3			1		137873		137873		137873
Docking protein 1 OS=Mus musculus OX=10090 GN=Dok1 PE=1 SV=2	52.4	14	4			1		137778		137778		137778
LIM and calponin homology domains-containing protein 1 OS=Mus musculus OX=10090 GN=Limch1 PE=1 SV=1	119.5	1	3			1		137604		137604		137604
Arginase-1 OS=Mus musculus OX=10090 GN=Arg1 PE=1 SV=1	34.8	9	7	6	7	246844	14200	233554	58100	0.946162	4.09155	2.51886
Cartilage-associated protein OS=Mus musculus OX=10090 GN=Crtap PE=1 SV=3	46.1	8	4			1		137304		137304		137304
AP-1 complex subunit beta-1 OS=Mus musculus OX=10090 GN=Ap1b1 PE=1 SV=2	103.9	13	18			1		136715		136715		136715
Chromobox protein homolog 8 OS=Mus musculus OX=10090 GN=Cbx8 PE=1 SV=1	39.8	19	4			1		135873		135873		135873
60S ribosomal protein L35a OS=Mus musculus OX=10090 GN=Rpl35a PE=1 SV=2	12.5	19	4			13041.7		229685		17.6116		17.6116
Transcriptional coactivator YAP1 OS=Mus musculus OX=10090 GN=Yap1 PE=1 SV=2	52.4	9	2			1		135631		135631		135631
Hydroxysteroid dehydrogenase-like protein 2 OS=Mus musculus OX=10090 GN=Hsdl2 PE=1 SV=1	54.2	43	18	15	10	136641	81500	228917	23400	1.67531	0.287117	0.981216
Phosphoglycerate mutase 1 OS=Mus musculus OX=10090 GN=Pgam1 PE=1 SV=3	28.8	9	3			9208.5		228642		24.8294		24.8294
Myosin regulatory light chain 12B OS=Mus musculus OX=10090 GN=Myl12b PE=1 SV=2	19.8	12	2			17597.9		227910		12.951		12.951
14-3-3 protein zeta/delta OS=Mus musculus OX=10090 GN=Ywhaz PE=1 SV=1	27.8	37	22			24185.6		227845		9.42071		9.42071
Cell cycle and apoptosis regulator protein 2 OS=Mus musculus OX=10090 GN=Ccar2 PE=1 SV=2	102.9	9	5			1		134851		134851		134851
High mobility group protein HMGI-C OS=Mus musculus OX=10090 GN=Hmga2 PE=1 SV=1	14	31	3			1		134351		134351		134351
Sorting nexin-7 OS=Mus musculus OX=10090 GN=Snx7 PE=1 SV=1	50.8	6	3			1		134048		134048		134048
Insulin receptor-related protein OS=Mus musculus OX=10090 GN=Insrr PE=1 SV=2	144.8	1	6	1	2	632471	26400	225845	89000	0.357084	3.37121	1.86415
RING finger protein 121 OS=Mus musculus OX=10090 GN=Rnf121 PE=1 SV=1	38	9	5	13	15	1	35300	133455	75800	133455	2.14731	66728.6
Dystrobrevin OS=Mus musculus OX=10090 GN=Dtna PE=1 SV=1	84	7	5	18	11	1	1	133376	21900	133376	21900	77637.9
Methylcrotonoyl-CoA carboxylase beta chain, mitochondrial OS=Mus musculus OX=10090 GN=Mccc2 PE=1 SV=1	61.3	26	14	5	4	14471	19300	222366	18200	15.3663	0.943005	8.15464
Replication factor C subunit 1 OS=Mus musculus OX=10090 GN=Rfc1 PE=1 SV=2	127.5	4	6			1		133368		133368		133368
Poly(U)-binding-splicing factor PUF60 OS=Mus musculus OX=10090 GN=Puf60 PE=1 SV=2	60.2	8	2			1		133076		133076		133076
DnaJ homolog subfamily C member 11 OS=Mus musculus OX=10090 GN=Dnajc11 PE=1 SV=2	63.2	4	3			1		133062		133062		133062
39S ribosomal protein L4, mitochondrial OS=Mus musculus OX=10090 GN=Mrpl4 PE=1 SV=1	33.1	19	6	5	4	18400.5	20400	219757	7530	11.943	0.369118	6.15604
Short/branched chain specific acyl-CoA dehydrogenase, mitochondrial OS=Mus musculus OX=10090 GN=Acadsb PE=1 SV=1	47.8	44	19	22	11	289892	302000	219669	96800	0.757763	0.32053	0.539146
Vascular cell adhesion protein 1 OS=Mus musculus OX=10090 GN=Vcam1 PE=1 SV=1	81.3	10	7			1		132839		132839		132839
U2 snRNP-associated SURP motif-containing protein OS=Mus musculus OX=10090 GN=U2surp PE=1 SV=3	118.2	2	2			1		131999		131999		131999
ENH isoform 1e OS=Mus musculus OX=10090 GN=Pdlim5 PE=1 SV=1	66.1	8	5			1		131735		131735		131735
28S ribosomal protein S2, mitochondrial OS=Mus musculus OX=10090 GN=Mrps2 PE=1 SV=1	32.3	30	6	17	4	46034.9	39400	217471	22900	4.72406	0.581218	2.65264
Lactosylceramide alpha-2,3-sialyltransferase OS=Mus musculus OX=10090 GN=St3gal5 PE=2 SV=2	47.3	6	2			1		131693		131693		131693
Zinc finger X-chromosomal protein OS=Mus musculus OX=10090 GN=Zfx PE=1 SV=2	90	3	4			1		131623		131623		131623
KDEL (Lys-Asp-Glu-Leu) containing 2, isoform CRA_b OS=Mus musculus OX=10090 GN=Kdelc2 PE=1 SV=1	57.7	5	4			1		130779		130779		130779
Proteasome subunit beta type-5 OS=Mus musculus OX=10090 GN=Psmb5 PE=1 SV=3	28.5	19	6	8	2	1	4610	130196	24800	130196	5.37961	65100.9
Protein TANC1 OS=Mus musculus OX=10090 GN=Tanc1 PE=1 SV=2	200.7	14	16			1		129692		129692		129692
3-ketoacyl-CoA thiolase A, peroxisomal OS=Mus musculus OX=10090 GN=Acaa1a PE=1 SV=1	43.9	13	7			1		129224		129224		129224
Myosin-4 OS=Mus musculus OX=10090 GN=Myh4 PE=2 SV=1	222.7	29	85	21	76	1	20700	128122	45500	128122	2.19807	64061.9
Alpha-methylacyl-CoA racemase OS=Mus musculus OX=10090 GN=Amacr PE=1 SV=4	41.7	23	7			57943.3		213576		3.68595		3.68595
Coiled-coil domain-containing protein 137 OS=Mus musculus OX=10090 GN=Ccdc137 PE=2 SV=1	32.9	10	2			1		128010		128010		128010
Probable Xaa-Pro aminopeptidase 3 OS=Mus musculus OX=10090 GN=Xpnpep3 PE=1 SV=1	56.6	16	9			37252.6		213072		5.71966		5.71966
Glutaryl-CoA dehydrogenase, mitochondrial OS=Mus musculus OX=10090 GN=Gcdh PE=1 SV=1	49.5	27	10	9	3	98624.4	99700	212825	32300	2.15794	0.323972	1.24096
Lactadherin OS=Mus musculus OX=10090 GN=Mfge8 PE=1 SV=3	51.2	7	3			1		127396		127396		127396
Fibroblast growth factor receptor 1 OS=Mus musculus OX=10090 GN=Fgfr1 PE=1 SV=2	91.9	20	15			1		126778		126778		126778
Leucine-rich repeats and immunoglobulin-like domains protein 3 OS=Mus musculus OX=10090 GN=Lrig3 PE=1 SV=1	122.6	19	17			10995		211828		19.2658		19.2658
Latent-transforming growth factor beta-binding protein 1 OS=Mus musculus OX=10090 GN=Ltbp1 PE=1 SV=2	186.6	4	8			1		126488		126488		126488
Methionine--tRNA ligase, cytoplasmic OS=Mus musculus OX=10090 GN=Mars PE=1 SV=1	102.3	5	4	3	2	1	3750	126407	17600	126407	4.69333	63205.6
Cytoplasmic dynein 1 light intermediate chain 1 OS=Mus musculus OX=10090 GN=Dync1li1 PE=1 SV=1	56.6	9	3			1		126245		126245		126245
Isoform 2 of Protein phosphatase 1 regulatory subunit 3F OS=Mus musculus OX=10090 GN=Ppp1r3f	84.2	6	2			1		126099		126099		126099
Oxysterol-binding protein 1 OS=Mus musculus OX=10090 GN=Osbp PE=1 SV=3	88.7	5	3			1		125723		125723		125723
Lamina-associated polypeptide 2, isoforms alpha/zeta OS=Mus musculus OX=10090 GN=Tmpo PE=1 SV=4	75.1	27	27			1		124836		124836		124836
Cytidine monophospho-N-acetylneuraminic acid synthetase OS=Mus musculus OX=10090 GN=Cmas PE=1 SV=1	48	5	2			1		124719		124719		124719
DDB1- and CUL4-associated factor 13 OS=Mus musculus OX=10090 GN=Dcaf13 PE=2 SV=2	51.4	10	4			1		124677		124677		124677
Carbonic anhydrase 5B, mitochondrial OS=Mus musculus OX=10090 GN=Ca5b PE=1 SV=2	36.6	8	3			9579.24		206436		21.5504		21.5504
Netrin receptor UNC5B OS=Mus musculus OX=10090 GN=Unc5b PE=1 SV=1	103.7	24	16	5	5	1	1	124455	9300	124455	9300	66877.5
Talin-2 OS=Mus musculus OX=10090 GN=Tln2 PE=1 SV=1	271.8	13	33			1		124309		124309		124309
Neutral cholesterol ester hydrolase 1 OS=Mus musculus OX=10090 GN=Nceh1 PE=1 SV=1	45.7	10	3			1		124247		124247		124247
Thioredoxin-like protein 1 OS=Mus musculus OX=10090 GN=Txnl1 PE=1 SV=3	32.2	10	2			1		124027		124027		124027
Thioredoxin-related transmembrane protein 2 OS=Mus musculus OX=10090 GN=Tmx2 PE=1 SV=1	33.9	4	2	9	2	1	1	123989	23800	123989	23800	73894.6
CAAX prenyl protease 1 homolog OS=Mus musculus OX=10090 GN=Zmpste24 PE=1 SV=2	54.7	10	4			1		123730		123730		123730
Serine palmitoyltransferase 2 OS=Mus musculus OX=10090 GN=Sptlc2 PE=1 SV=2	62.9	8	3			1		123519		123519		123519
Syncoilin OS=Mus musculus OX=10090 GN=Sync PE=1 SV=1	53.6	7	2			1		123422		123422		123422
RNA-binding protein Musashi homolog 2 OS=Mus musculus OX=10090 GN=Msi2 PE=1 SV=1	36.9	8	2			48549.8		200952		4.13909		4.13909
Arginyl-tRNA--protein transferase 1 OS=Mus musculus OX=10090 GN=Ate1 PE=1 SV=1	64.1	5	3			1		123297		123297		123297
39S ribosomal protein L38, mitochondrial OS=Mus musculus OX=10090 GN=Mrpl38 PE=1 SV=2	45	18	10	7	4	110114	34900	200818	8840	1.82372	0.253295	1.03851
Calumenin OS=Mus musculus OX=10090 GN=Calu PE=1 SV=1	37.1	46	16			1		123202		123202		123202
THO complex subunit 2 OS=Mus musculus OX=10090 GN=Thoc2 PE=1 SV=1	182.7	2	6			1		122138		122138		122138
Cytoplasmic FMR1-interacting protein 1 OS=Mus musculus OX=10090 GN=Cyfip1 PE=1 SV=1	145.1	4	7			1		121248		121248		121248
HMG box transcription factor BBX OS=Mus musculus OX=10090 GN=Bbx PE=1 SV=2	100.7	2	2			1		120994		120994		120994
Nidogen-1 OS=Mus musculus OX=10090 GN=Nid1 PE=1 SV=2	136.5	2	2			1		120815		120815		120815
Mitochondrial import receptor subunit TOM70 OS=Mus musculus OX=10090 GN=Tomm70 PE=1 SV=2	67.5	4	5			1		120544		120544		120544
Branched-chain-amino-acid aminotransferase, mitochondrial OS=Mus musculus OX=10090 GN=Bcat2 PE=1 SV=2	44.1	35	19			157773		195305		1.23789		1.23789
L1 cell adhesion molecule OS=Mus musculus OX=10090 GN=L1cam PE=1 SV=1	140.8	2	2			1		120354		120354		120354
Histone-lysine N-methyltransferase NSD3 OS=Mus musculus OX=10090 GN=Nsd3 PE=1 SV=1	161.5	6	5			1		120146		120146		120146
Histidine ammonia-lyase OS=Mus musculus OX=10090 GN=Hal PE=1 SV=1	72.2	12	9	2	4	122917	2920	193898	14400	1.57747	4.93151	3.25449
Nuclear pore complex protein Nup93 OS=Mus musculus OX=10090 GN=Nup93 PE=1 SV=1	93.2	6	3			1		120018		120018		120018
MCG129038 OS=Mus musculus OX=10090 GN=Serpinb3a PE=1 SV=1	44.4	2	2			201710		192952		0.956581		0.956581
26S proteasome non-ATPase regulatory subunit 14 OS=Mus musculus OX=10090 GN=Psmd14 PE=1 SV=2	34.6	22	4			1		119804		119804		119804
Isoform 2 of Metalloreductase STEAP3 OS=Mus musculus OX=10090 GN=Steap3	58.5	20	10			1		119634		119634		119634
Protein odr-4 homolog OS=Mus musculus OX=10090 GN=Odr4 PE=1 SV=2	50	6	3			9172.56		191631		20.8918		20.8918
Isoform 2 of FACT complex subunit SSRP1 OS=Mus musculus OX=10090 GN=Ssrp1	81.4	5	5			1		119255		119255		119255
Caprin-1 OS=Mus musculus OX=10090 GN=Caprin1 PE=1 SV=2	78.1	3	2			1		119224		119224		119224
Carbonyl reductase [NADPH] 2 OS=Mus musculus OX=10090 GN=Cbr2 PE=1 SV=1	25.9	63	23			295929		190557		0.643928		0.643928
Ras-related protein Rab-11B OS=Mus musculus OX=10090 GN=Rab11b PE=1 SV=3	24.5	20	4	11	2	1	1	118774	2410	118774	2410	60591.8
Succinate dehydrogenase [ubiquinone] iron-sulfur subunit, mitochondrial OS=Mus musculus OX=10090 GN=Sdhb PE=1 SV=1	31.8	40	22	2	2	261751	32200	189549	1	0.72416	3.10559e-05	0.362096
NADP-dependent malic enzyme OS=Mus musculus OX=10090 GN=Me1 PE=1 SV=2	63.9	14	8			8791.1		189518		21.5579		21.5579
PR domain-containing 2, with ZNF domain OS=Mus musculus OX=10090 GN=Prdm2 PE=1 SV=1	187.1	2	3			1		117792		117792		117792
Acyl-coenzyme A thioesterase 2, mitochondrial OS=Mus musculus OX=10090 GN=Acot2 PE=1 SV=2	49.6	29	14	9	6	30123.2	18400	188509	52600	6.25793	2.8587	4.55831
Acetolactate synthase-like protein OS=Mus musculus OX=10090 GN=Ilvbl PE=1 SV=1	68.1	8	4			1		117291		117291		117291
Charged multivesicular body protein 4b OS=Mus musculus OX=10090 GN=Chmp4b PE=1 SV=2	24.9	11	2			1		117166		117166		117166
GTP-binding protein SAR1a OS=Mus musculus OX=10090 GN=Sar1a PE=1 SV=1	22.4	6	2			1		116010		116010		116010
5'-nucleotidase domain-containing protein 3 OS=Mus musculus OX=10090 GN=Nt5dc3 PE=1 SV=1	63.1	9	4	2	2	12230.9	12600	187016	11200	15.2904	0.888889	8.08964
26S proteasome non-ATPase regulatory subunit 11 OS=Mus musculus OX=10090 GN=Psmd11 PE=1 SV=3	47.4	9	4			1		115658		115658		115658
Probable ATP-dependent RNA helicase DDX31 OS=Mus musculus OX=10090 GN=Ddx31 PE=2 SV=2	76.9	8	3			1		115627		115627		115627
Histone deacetylase OS=Mus musculus OX=10090 GN=Hdac2 PE=1 SV=1	55.3	8	5			1		114808		114808		114808
Protocadherin 7 OS=Mus musculus OX=10090 GN=Pcdh7 PE=1 SV=1	136.7	37	40			1		114759		114759		114759
Aspartyl/asparaginyl beta-hydroxylase OS=Mus musculus OX=10090 GN=Asph PE=1 SV=1	25.9	26	4			1		113835		113835		113835
Formin-like protein 3 OS=Mus musculus OX=10090 GN=Fmnl3 PE=1 SV=2	117.1	6	6			1		113493		113493		113493
Coiled-coil and C2 domain-containing protein 1A OS=Mus musculus OX=10090 GN=Cc2d1a PE=1 SV=2	103.6	5	5			1		113094		113094		113094
Sorting nexin-19 OS=Mus musculus OX=10090 GN=Snx19 PE=1 SV=1	109.7	3	4			1		112435		112435		112435
Probable E3 ubiquitin-protein ligase DTX2 OS=Mus musculus OX=10090 GN=Dtx2 PE=1 SV=2	67.2	19	7			1		112187		112187		112187
Nexilin (Fragment) OS=Mus musculus OX=10090 GN=Nexn PE=1 SV=4	42.5	30	14			1		112179		112179		112179
Ras-related protein Rab-5C OS=Mus musculus OX=10090 GN=Rab5c PE=1 SV=1	25.3	19	4			21313.8		183509		8.60987		8.60987
Bleomycin hydrolase OS=Mus musculus OX=10090 GN=Blmh PE=1 SV=1	52.5	18	10			131420		182237		1.38667		1.38667
Poly [ADP-ribose] polymerase OS=Mus musculus OX=10090 GN=Parp3 PE=1 SV=1	59.9	7	3			1		111700		111700		111700
Monoacylglycerol lipase ABHD6 OS=Mus musculus OX=10090 GN=Abhd6 PE=1 SV=1	38.2	9	3			1		111580		111580		111580
Pseudopodium-enriched atypical kinase 1 OS=Mus musculus OX=10090 GN=Peak1 PE=1 SV=4	191	30	40			1		111562		111562		111562
Pre-mRNA-processing factor 40 homolog A OS=Mus musculus OX=10090 GN=Prpf40a PE=1 SV=1	108.4	5	5			1		110797		110797		110797
Centromere protein C OS=Mus musculus OX=10090 GN=Cenpc PE=1 SV=2	102.1	3	3			1		110674		110674		110674
Atlastin-2 OS=Mus musculus OX=10090 GN=Atl2 PE=1 SV=1	66.2	6	2			1		110313		110313		110313
Vacuolar protein sorting-associated protein 37A OS=Mus musculus OX=10090 GN=Vps37a PE=1 SV=1	44.4	12	7			1		110250		110250		110250
Pregnancy zone protein OS=Mus musculus OX=10090 GN=Pzp PE=1 SV=3	165.7	1	3	2	4	1	7660	110223	6450	110223	0.842037	55111.9
Ogdhl protein OS=Mus musculus OX=10090 GN=Ogdhl PE=1 SV=1	114.5	47	72	18	40	280351	217000	176568	36400	0.62981	0.167742	0.398776
Tricarboxylate transport protein, mitochondrial OS=Mus musculus OX=10090 GN=Slc25a1 PE=1 SV=1	33.9	20	4	8	3	1	18900	110025	19100	110025	1.01058	55013
Paternally-expressed gene 3 protein OS=Mus musculus OX=10090 GN=Peg3 PE=1 SV=1	178.8	4	5			1		109746		109746		109746
PHD finger protein 3 OS=Mus musculus OX=10090 GN=Phf3 PE=1 SV=1	225.4	4	4			1		108273		108273		108273
Unconventional myosin-Va OS=Mus musculus OX=10090 GN=Myo5a PE=1 SV=1	215.4	2	3			1		107809		107809		107809
Alpha-sarcoglycan OS=Mus musculus OX=10090 GN=Sgca PE=1 SV=1	43.3	5	2			1		107466		107466		107466
Copine-3 OS=Mus musculus OX=10090 GN=Cpne3 PE=1 SV=2	59.5	10	7	2	2	25928.4	1	174217	9940	6.71917	9940	4973.36
Transmembrane protein 132A OS=Mus musculus OX=10090 GN=Tmem132a PE=1 SV=2	110.2	18	11			1		106229		106229		106229
Glutathione synthetase OS=Mus musculus OX=10090 GN=Gss PE=1 SV=1	52.2	5	3			1		105100		105100		105100
Proteasome subunit alpha type-4 OS=Mus musculus OX=10090 GN=Psma4 PE=1 SV=1	29.5	7	2	9	4	1	9380	104893	39900	104893	4.25373	52448.7
Terminal uridylyltransferase 7 OS=Mus musculus OX=10090 GN=Zcchc6 PE=1 SV=3	169	5	5			4493.03		172857		38.4723		38.4723
28S ribosomal protein S27, mitochondrial OS=Mus musculus OX=10090 GN=Mrps27 PE=1 SV=2	47.7	25	13	10	6	220886	115000	172354	6100	0.780283	0.0530435	0.416663
Pre-mRNA-processing factor 6 OS=Mus musculus OX=10090 GN=Prpf6 PE=1 SV=1	106.7	6	5			1		104548		104548		104548
Isoform 2 of FERM domain-containing protein 4A OS=Mus musculus OX=10090 GN=Frmd4a	116.4	7	6			1		104381		104381		104381
AP-1 complex subunit gamma-1 OS=Mus musculus OX=10090 GN=Ap1g1 PE=1 SV=1	91.7	2	3			1		104236		104236		104236
Proteasome subunit beta type-4 OS=Mus musculus OX=10090 GN=Psmb4 PE=1 SV=1	29.1	25	6			17482.2		171557		9.81324		9.81324
Peroxidasin homolog OS=Mus musculus OX=10090 GN=Pxdn PE=1 SV=2	165	2	4			1		103896		103896		103896
Neuropilin-1 OS=Mus musculus OX=10090 GN=Nrp1 PE=1 SV=2	102.9	6	5			1		103709		103709		103709
Glycerol-3-phosphate acyltransferase 4 OS=Mus musculus OX=10090 GN=Gpat4 PE=1 SV=1	52.1	6	2	6	2	1	1	103369	2800	103369	2800	53084.7
U4/U6 small nuclear ribonucleoprotein Prp4 OS=Mus musculus OX=10090 GN=Prpf4 PE=1 SV=1	58.3	5	2			1		102988		102988		102988
E3 SUMO-protein ligase CBX4 OS=Mus musculus OX=10090 GN=Cbx4 PE=1 SV=2	60.5	4	2			1		102828		102828		102828
Predicted gene, 17655 OS=Mus musculus OX=10090 GN=Gm17655 PE=4 SV=1	69.1	14	6			1		102566		102566		102566
Hydroxymethylglutaryl-CoA synthase, cytoplasmic OS=Mus musculus OX=10090 GN=Hmgcs1 PE=1 SV=1	57.5	3	2			1		102551		102551		102551
Phosphoribosylformylglycinamidine synthase OS=Mus musculus OX=10090 GN=Pfas PE=1 SV=1	144.5	4	4	2	3	1	2970	101865	14400	101865	4.84848	50935.1
Tyrosine-protein kinase Fyn OS=Mus musculus OX=10090 GN=Fyn PE=1 SV=4	60.6	12	10			1		101764		101764		101764
DnaJ homolog subfamily A member 3, mitochondrial OS=Mus musculus OX=10090 GN=Dnaja3 PE=1 SV=1	52.4	7	3			18573.7		169013		9.09962		9.09962
Isoform 2 of Rab11 family-interacting protein 2 OS=Mus musculus OX=10090 GN=Rab11fip2	60	7	4			1		101679		101679		101679
Transmembrane 9 superfamily member 4 OS=Mus musculus OX=10090 GN=Tm9sf4 PE=1 SV=1	74.6	4	2	4	2	1	1	101532	26500	101532	26500	64016
Two pore calcium channel protein 1 OS=Mus musculus OX=10090 GN=Tpcn1 PE=1 SV=1	94.4	4	2			1		101095		101095		101095
Cytochrome c oxidase subunit 3 OS=Mus musculus OX=10090 GN=mt-Co3 PE=1 SV=2	29.9	5	3			1		100824		100824		100824
Mitochondrial carrier homolog 2 OS=Mus musculus OX=10090 GN=Mtch2 PE=1 SV=1	33.5	10	3	16	5	1	13000	100808	74600	100808	5.73846	50406.9
Protein MON2 homolog OS=Mus musculus OX=10090 GN=Mon2 PE=1 SV=2	189	7	11	8	13	1	3830	100746	14500	100746	3.7859	50374.7
N-acetylated alpha-linked acidic dipeptidase 2, isoform CRA_a OS=Mus musculus OX=10090 GN=Naalad2 PE=1 SV=1	87.1	3	2			1		100532		100532		100532
Insulin-like growth factor 1 receptor OS=Mus musculus OX=10090 GN=Igf1r PE=1 SV=3	155.7	8	8			1		100366		100366		100366
V-type proton ATPase subunit d 1 OS=Mus musculus OX=10090 GN=Atp6v0d1 PE=1 SV=2	40.3	5	4	5	3	1	7820	100272	34800	100272	4.45013	50138.1
Tyrosine-protein kinase receptor UFO OS=Mus musculus OX=10090 GN=Axl PE=1 SV=2	98.1	8	5			1		99944.1		99944.1		99944.1
Ras-related protein Ral-A OS=Mus musculus OX=10090 GN=Rala PE=1 SV=1	23.5	14	5			7005.18		166600		23.7824		23.7824
Thrombospondin-2 OS=Mus musculus OX=10090 GN=Thbs2 PE=1 SV=2	129.8	6	8			1		99273.9		99273.9		99273.9
Acyl-protein thioesterase 2 OS=Mus musculus OX=10090 GN=Lypla2 PE=1 SV=1	24.8	11	2	23	4	1	1	99213	30400	99213	30400	64806.5
Zinc transporter 6 OS=Mus musculus OX=10090 GN=Slc30a6 PE=1 SV=1	51.6	3	2			1		98891		98891		98891
Predicted gene 43738 OS=Mus musculus OX=10090 GN=Gm43738 PE=4 SV=1	95.2	3	2			15659.6		166056		10.6041		10.6041
YTH domain family 1, isoform CRA_a OS=Mus musculus OX=10090 GN=Ythdf1 PE=1 SV=1	63.9	10	4			1		98091.9		98091.9		98091.9
DDB1- and CUL4-associated factor 5 OS=Mus musculus OX=10090 GN=Dcaf5 PE=1 SV=2	103.6	2	2			1		97731.7		97731.7		97731.7
Myo1b protein OS=Mus musculus OX=10090 GN=Myo1b PE=1 SV=1	132	6	11			140535		165337		1.17648		1.17648
CUE domain-containing protein 1 OS=Mus musculus OX=10090 GN=Cuedc1 PE=2 SV=2	42.8	12	3			1		97668.8		97668.8		97668.8
Cullin-4B OS=Mus musculus OX=10090 GN=Cul4b PE=1 SV=1	110.6	4	3			1		97372.5		97372.5		97372.5
H/ACA ribonucleoprotein complex subunit 4 OS=Mus musculus OX=10090 GN=Dkc1 PE=1 SV=4	57.4	7	4			1		97186.1		97186.1		97186.1
Ankyrin repeat domain-containing protein 13A OS=Mus musculus OX=10090 GN=Ankrd13a PE=1 SV=2	67.1	4	3			1		97093.4		97093.4		97093.4
Protein transport protein Sec24A OS=Mus musculus OX=10090 GN=Sec24a PE=1 SV=1	118.7	4	4	12	14	1	2540	97050.5	59200	97050.5	23.3071	48536.9
GDP-fucose protein O-fucosyltransferase 1 OS=Mus musculus OX=10090 GN=Pofut1 PE=1 SV=1	44.7	10	3			1		96848.3		96848.3		96848.3
Leukocyte elastase inhibitor A OS=Mus musculus OX=10090 GN=Serpinb1a PE=1 SV=1	42.5	8	3			1		95894		95894		95894
Delta-1-pyrroline-5-carboxylate synthase OS=Mus musculus OX=10090 GN=Aldh18a1 PE=1 SV=2	87.2	70	159	57	118	168894	2060000	161603	494000	0.956831	0.239806	0.598319
Enhancer of mRNA-decapping protein 3 OS=Mus musculus OX=10090 GN=Edc3 PE=1 SV=1	55.9	7	4			1		95784.8		95784.8		95784.8
Rho guanine nucleotide exchange factor 40 OS=Mus musculus OX=10090 GN=Arhgef40 PE=1 SV=1	165	3	3			1		95719.1		95719.1		95719.1
ATP-dependent 6-phosphofructokinase, liver type OS=Mus musculus OX=10090 GN=Pfkl PE=1 SV=4	85.3	10	11			1		95671		95671		95671
Calcium uniporter protein, mitochondrial OS=Mus musculus OX=10090 GN=Mcu PE=1 SV=2	39.7	18	5	7	4	25475	56700	160361	57300	6.29483	1.01058	3.65271
Retinoid-inducible serine carboxypeptidase OS=Mus musculus OX=10090 GN=Scpep1 PE=1 SV=2	50.9	5	3			1		95444		95444		95444
39S ribosomal protein L21, mitochondrial OS=Mus musculus OX=10090 GN=Mrpl21 PE=1 SV=1	23.4	13	3			1		95194.2		95194.2		95194.2
Very-long-chain 3-oxoacyl-CoA reductase OS=Mus musculus OX=10090 GN=Hsd17b12 PE=1 SV=1	34.7	12	3			11560.4		159743		13.8181		13.8181
Proteasome subunit alpha type-6 OS=Mus musculus OX=10090 GN=Psma6 PE=1 SV=1	27.4	21	6	21	5	36099.9	21800	159468	82900	4.41742	3.80275	4.11009
MCG119397 OS=Mus musculus OX=10090 GN=Gm9774 PE=4 SV=1	42.1	4	2			1		94752.1		94752.1		94752.1
Clathrin interactor 1 OS=Mus musculus OX=10090 GN=Clint1 PE=1 SV=1	69.7	38	35	30	15	1	3940	93678.5	14900	93678.5	3.78173	46841.1
Huntingtin-interacting protein 1 OS=Mus musculus OX=10090 GN=Hip1 PE=1 SV=2	115.1	17	16	12	9	1	1690	93438.5	11300	93438.5	6.68639	46722.6
Troponin T, cardiac muscle OS=Mus musculus OX=10090 GN=Tnnt2 PE=1 SV=1	35.9	7	2			1		93231.4		93231.4		93231.4
FAST kinase domain-containing protein 4 OS=Mus musculus OX=10090 GN=Tbrg4 PE=1 SV=1	71.5	39	22	8	5	217695	57400	157245	1	0.722319	1.74216e-05	0.361168
Carboxylic ester hydrolase OS=Mus musculus OX=10090 GN=Ces1a PE=1 SV=1	61.7	3	3			1		93205.5		93205.5		93205.5
Synaptotagmin-13 OS=Mus musculus OX=10090 GN=Syt13 PE=1 SV=1	46.8	13	4	19	5	19995.4	7740	156187	7570	7.81112	0.978036	4.39458
Kinesin-like protein KIF27 OS=Mus musculus OX=10090 GN=Kif27 PE=1 SV=1	158.9	1	2			146774		155394		1.05873		1.05873
Structural maintenance of chromosomes flexible hinge domain-containing protein 1 OS=Mus musculus OX=10090 GN=Smchd1 PE=1 SV=2	225.5	3	4			1		93064		93064		93064
Glycogen [starch] synthase, muscle OS=Mus musculus OX=10090 GN=Gys1 PE=1 SV=2	83.9	5	3			1		93049.3		93049.3		93049.3
Serine/threonine-protein phosphatase PP1-beta catalytic subunit OS=Mus musculus OX=10090 GN=Ppp1cb PE=1 SV=3	37.2	23	8			1		92742		92742		92742
Progressive ankylosis protein OS=Mus musculus OX=10090 GN=Ankh PE=2 SV=1	54.3	21	6	7	3	1	1	92517.9	19700	92517.9	19700	56108.9
6-phosphogluconate dehydrogenase, decarboxylating OS=Mus musculus OX=10090 GN=Pgd PE=1 SV=3	53.2	10	4	5	2	6502.31	3690	152427	9700	23.4419	2.62873	13.0353
Calponin-2 OS=Mus musculus OX=10090 GN=Cnn2 PE=1 SV=1	33.1	9	4			1		92362		92362		92362
Amino acid transporter OS=Mus musculus OX=10090 GN=Slc1a5 PE=1 SV=1	58.4	6	2			1		92350.6		92350.6		92350.6
Alpha-N-acetylglucosaminidase OS=Mus musculus OX=10090 GN=Naglu PE=1 SV=1	82.5	7	4			1		92207.1		92207.1		92207.1
Mitochondrial amidoxime reducing component 2 OS=Mus musculus OX=10090 GN=Marc2 PE=1 SV=1	38.2	5	5			1		92109.3		92109.3		92109.3
Desmoglein-1-beta OS=Mus musculus OX=10090 GN=Dsg1b PE=1 SV=1	114.4	4	7			236527		150440		0.636037		0.636037
Microsomal glutathione S-transferase 3 OS=Mus musculus OX=10090 GN=Mgst3 PE=1 SV=1	16.9	8	2			1		91909.2		91909.2		91909.2
Transmembrane p24-trafficking protein 7 OS=Mus musculus OX=10090 GN=Tmed7 PE=1 SV=1	25.2	19	3			1		91613.3		91613.3		91613.3
Vang-like protein 1 OS=Mus musculus OX=10090 GN=Vangl1 PE=1 SV=2	60	10	5	5	2	1	1	91322.6	8570	91322.6	8570	49946.3
TBC1 domain family member 5 OS=Mus musculus OX=10090 GN=Tbc1d5 PE=1 SV=1	94	14	6			1		91312.2		91312.2		91312.2
CTP synthase 1 OS=Mus musculus OX=10090 GN=Ctps1 PE=1 SV=2	66.6	12	7			52424.2		147890		2.82102		2.82102
Transmembrane emp24 domain-containing protein 9 OS=Mus musculus OX=10090 GN=Tmed9 PE=1 SV=2	27.1	7	2			1		91176.9		91176.9		91176.9
Structural maintenance of chromosomes protein 3 OS=Mus musculus OX=10090 GN=Smc3 PE=1 SV=2	141.5	5	5			11739.4		147212		12.54		12.54
Copine-2 OS=Mus musculus OX=10090 GN=Cpne2 PE=1 SV=1	61	3	3			1		91145		91145		91145
ATP-dependent RNA helicase DDX39A OS=Mus musculus OX=10090 GN=Ddx39a PE=1 SV=1	49	20	21			1		91129.2		91129.2		91129.2
Brain acid soluble protein 1 OS=Mus musculus OX=10090 GN=Basp1 PE=1 SV=3	22.1	55	8	36	4	1	1	90990.1	2740	90990.1	2740	46865
Isoform 2 of Serine/threonine-protein kinase N1 OS=Mus musculus OX=10090 GN=Pkn1	104.9	4	2			1		90549.4		90549.4		90549.4
Ubiquitin carboxyl-terminal hydrolase 14 OS=Mus musculus OX=10090 GN=Usp14 PE=1 SV=3	56	13	4			1		90450		90450		90450
Growth arrest-specific protein 1 OS=Mus musculus OX=10090 GN=Gas1 PE=1 SV=1	40.4	24	6			1		88798		88798		88798
Transcription termination factor 1 OS=Mus musculus OX=10090 GN=Ttf1 PE=1 SV=2	97.7	7	3			1		88780		88780		88780
Receptor tyrosine-protein kinase erbB-3 OS=Mus musculus OX=10090 GN=Erbb3 PE=1 SV=2	147.5	2	2	6	6	1	1	88713.3	17900	88713.3	17900	53306.6
Protoporphyrinogen oxidase OS=Mus musculus OX=10090 GN=Ppox PE=1 SV=1	50.8	29	8			36559.7		144055		3.94026		3.94026
NAD(P)H-hydrate epimerase OS=Mus musculus OX=10090 GN=Naxe PE=1 SV=1	31	13	4			24391.8		143996		5.90344		5.90344
E3 ubiquitin-protein ligase RNF6 OS=Mus musculus OX=10090 GN=Rnf6 PE=1 SV=1	74	5	2			1		88564.3		88564.3		88564.3
Clathrin light chain OS=Mus musculus OX=10090 GN=Clta PE=1 SV=1	23.6	17	4			1		87885.5		87885.5		87885.5
RUN and FYVE domain-containing protein 1 OS=Mus musculus OX=10090 GN=Rufy1 PE=1 SV=1	80.3	16	8	16	11	1	1	87041.1	16400	87041.1	16400	51720.5
AMSH-like protease OS=Mus musculus OX=10090 GN=Stambpl1 PE=1 SV=1	49.6	10	3			1		86829.2		86829.2		86829.2
Sideroflexin-3 OS=Mus musculus OX=10090 GN=Sfxn3 PE=1 SV=1	35.4	33	9	21	7	1	31400	86567.7	60600	86567.7	1.92994	43284.8
Plasminogen activator inhibitor 1 OS=Mus musculus OX=10090 GN=Serpine1 PE=1 SV=1	45	8	2			1		85856		85856		85856
Nck-associated protein 5-like OS=Mus musculus OX=10090 GN=Nckap5l PE=1 SV=1	138.1	3	3	5	5	1	1570	85620.3	8460	85620.3	5.38854	42812.8
ATP-dependent RNA helicase DHX36 OS=Mus musculus OX=10090 GN=Dhx36 PE=1 SV=2	113.8	2	4			1		85599.6		85599.6		85599.6
Lysine-specific demethylase PHF2 OS=Mus musculus OX=10090 GN=Phf2 PE=1 SV=2	120.7	1	2			1		85060		85060		85060
Sodium- and chloride-dependent creatine transporter 1 OS=Mus musculus OX=10090 GN=Slc6a8 PE=1 SV=1	71	3	3			1		83416.5		83416.5		83416.5
Asparagine synthetase [glutamine-hydrolyzing] OS=Mus musculus OX=10090 GN=Asns PE=1 SV=3	64.2	6	5			1		83301.5		83301.5		83301.5
Sorting nexin-2 OS=Mus musculus OX=10090 GN=Snx2 PE=1 SV=2	58.4	12	5	3	2	1	1	83231.4	4190	83231.4	4190	43710.7
Caveolae-associated protein 2 OS=Mus musculus OX=10090 GN=Cavin2 PE=1 SV=3	46.7	7	2			1		83175.1		83175.1		83175.1
DCC-interacting protein 13-beta OS=Mus musculus OX=10090 GN=Appl2 PE=1 SV=1	73.8	22	9			1		83034.2		83034.2		83034.2
Ubiquitin-like protein 4A OS=Mus musculus OX=10090 GN=Ubl4a PE=1 SV=1	17.8	15	2			1		82966.5		82966.5		82966.5
Gap junction alpha-1 protein OS=Mus musculus OX=10090 GN=Gja1 PE=1 SV=2	43	16	3			1		82482.3		82482.3		82482.3
Protein Smaug homolog 1 OS=Mus musculus OX=10090 GN=Samd4a PE=1 SV=2	78.3	4	2			1		81782.4		81782.4		81782.4
Acylamino-acid-releasing enzyme OS=Mus musculus OX=10090 GN=Apeh PE=1 SV=3	81.5	4	3			1		81109		81109		81109
Aquaporin-5 OS=Mus musculus OX=10090 GN=Aqp5 PE=1 SV=1	28.3	10	4	10	4	1	9720	80306.9	43300	80306.9	4.45473	40155.7
Protein CYR61 OS=Mus musculus OX=10090 GN=Cyr61 PE=1 SV=1	41.7	9	3			1		79811.7		79811.7		79811.7
Transforming growth factor beta-2 OS=Mus musculus OX=10090 GN=Tgfb2 PE=1 SV=1	50.4	5	3			1		79499.6		79499.6		79499.6
Sodium/myo-inositol cotransporter OS=Mus musculus OX=10090 GN=Slc5a3 PE=1 SV=2	79.5	8	8			1		79457.3		79457.3		79457.3
Thioredoxin-related transmembrane protein 4 OS=Mus musculus OX=10090 GN=Tmx4 PE=1 SV=2	37.1	4	2			1		79429.7		79429.7		79429.7
GTP-binding protein 1 OS=Mus musculus OX=10090 GN=Gtpbp1 PE=1 SV=2	72.3	13	6			1		78871.5		78871.5		78871.5
Receptor-type tyrosine-protein phosphatase S OS=Mus musculus OX=10090 GN=Ptprs PE=1 SV=1	211.8	4	4			1		78542.8		78542.8		78542.8
Phospholipid scramblase 3 OS=Mus musculus OX=10090 GN=Plscr3 PE=1 SV=1	31.8	26	5			1		78401.6		78401.6		78401.6
Nucleoporin NUP35 OS=Mus musculus OX=10090 GN=Nup35 PE=1 SV=2	34.8	12	3			1		78371.3		78371.3		78371.3
Serrate RNA effector molecule homolog OS=Mus musculus OX=10090 GN=Srrt PE=1 SV=1	100.4	4	3			1		78368.6		78368.6		78368.6
Isoform 2 of Sequestosome-1 OS=Mus musculus OX=10090 GN=Sqstm1	44.2	80	35			1		78332.2		78332.2		78332.2
Nuclear receptor coactivator 5 OS=Mus musculus OX=10090 GN=Ncoa5 PE=1 SV=1	65.3	6	2			1		78301.7		78301.7		78301.7
Meckel syndrome type 1 protein homolog OS=Mus musculus OX=10090 GN=Mks1 PE=1 SV=1	64.4	4	2			1		78286.7		78286.7		78286.7
Aspartate--tRNA ligase, mitochondrial OS=Mus musculus OX=10090 GN=Dars2 PE=1 SV=1	74.1	46	34	7	5	624539	67200	133711	2150	0.214096	0.031994	0.123045
Inactive rhomboid protein 1 OS=Mus musculus OX=10090 GN=Rhbdf1 PE=1 SV=2	97.2	5	3			1		78161.4		78161.4		78161.4
Hephaestin OS=Mus musculus OX=10090 GN=Heph PE=1 SV=3	129.6	1	3			1		77636		77636		77636
Isoform 2 of Uncharacterized protein KIAA1522 OS=Mus musculus OX=10090 GN=Kiaa1522	110.6	7	6			1		77562.6		77562.6		77562.6
Junctional adhesion molecule C OS=Mus musculus OX=10090 GN=Jam3 PE=1 SV=2	34.8	41	12	18	7	9063.24	1	133230	3500	14.7	3500	1757.35
Bromodomain adjacent to zinc finger domain protein 2A OS=Mus musculus OX=10090 GN=Baz2a PE=1 SV=1	209.6	2	4			1		77236.4		77236.4		77236.4
SCY1-like protein 2 OS=Mus musculus OX=10090 GN=Scyl2 PE=1 SV=1	103.3	11	6	21	19	1	5190	77191.8	42800	77191.8	8.24663	38600
Transmembrane and coiled-coil domains protein 1 (Fragment) OS=Mus musculus OX=10090 GN=Tmcc1 PE=1 SV=2	76.1	8	2			1		77104.2		77104.2		77104.2
39S ribosomal protein L3, mitochondrial OS=Mus musculus OX=10090 GN=Mrpl3 PE=1 SV=1	39.1	13	3			13086.2		132087		10.0936		10.0936
Cleavage and polyadenylation specificity factor subunit 7 OS=Mus musculus OX=10090 GN=Cpsf7 PE=1 SV=2	52	7	2			1		76960.4		76960.4		76960.4
Isoform 7 of Protein quaking OS=Mus musculus OX=10090 GN=Qki	38	5	2			1		76305.1		76305.1		76305.1
Protein virilizer homolog OS=Mus musculus OX=10090 GN=Virma PE=1 SV=1	207	2	3			1		76043.1		76043.1		76043.1
Activating signal cointegrator 1 OS=Mus musculus OX=10090 GN=Trip4 PE=1 SV=2	66.2	6	3			1		74768.6		74768.6		74768.6
Unconventional myosin-X OS=Mus musculus OX=10090 GN=Myo10 PE=1 SV=1	237.2	2	3			27824.7		131320		4.71953		4.71953
Obscurin-like protein 1 OS=Mus musculus OX=10090 GN=Obsl1 PE=1 SV=1	197.8	1	2			1		74696.2		74696.2		74696.2
Septin 11, isoform CRA_b OS=Mus musculus OX=10090 GN=Sept11 PE=1 SV=1	49.8	11	8			1		74597.1		74597.1		74597.1
Isoform 2 of Epsin-2 OS=Mus musculus OX=10090 GN=Epn2	62.2	29	15			1		74339.6		74339.6		74339.6
Bifunctional arginine demethylase and lysyl-hydroxylase JMJD6 OS=Mus musculus OX=10090 GN=Jmjd6 PE=1 SV=2	46.5	5	2			1		74001.2		74001.2		74001.2
Cytochrome P450 CYP4F16 OS=Mus musculus OX=10090 GN=Cyp4f16 PE=1 SV=1	60.2	11	6			1		73962.8		73962.8		73962.8
Cysteine--tRNA ligase, cytoplasmic OS=Mus musculus OX=10090 GN=Cars PE=1 SV=2	94.8	2	2			1		73720.3		73720.3		73720.3
Thrombomodulin OS=Mus musculus OX=10090 GN=Thbd PE=1 SV=1	61.8	14	7			1		73686.6		73686.6		73686.6
Nuclease-sensitive element-binding protein 1 OS=Mus musculus OX=10090 GN=Ybx1 PE=1 SV=3	35.7	11	4			1		72896.8		72896.8		72896.8
Enhancer trap locus 4 OS=Mus musculus OX=10090 GN=Etl4 PE=1 SV=1	218.3	5	6			1		72828.2		72828.2		72828.2
Neurogenic locus notch homolog protein 3 OS=Mus musculus OX=10090 GN=Notch3 PE=1 SV=1	244.1	6	11	2	7	1	16800	72743.2	31100	72743.2	1.85119	36372.5
Bax inhibitor 1 OS=Mus musculus OX=10090 GN=Tmbim6 PE=1 SV=1	26.5	4	4			1		72024.7		72024.7		72024.7
Isoform 3 of Transforming acidic coiled-coil-containing protein 2 OS=Mus musculus OX=10090 GN=Tacc2	103.2	21	23			1		71816.1		71816.1		71816.1
Peptidyl-prolyl cis-trans isomerase C OS=Mus musculus OX=10090 GN=Ppic PE=1 SV=1	22.8	6	2			1		71773.3		71773.3		71773.3
Zinc phosphodiesterase ELAC protein 2 OS=Mus musculus OX=10090 GN=Elac2 PE=1 SV=1	92.7	24	17			37608.8		125498		3.33693		3.33693
39S ribosomal protein L44, mitochondrial OS=Mus musculus OX=10090 GN=Mrpl44 PE=1 SV=3	37.5	30	8			1		71754		71754		71754
ATPase Asna1 OS=Mus musculus OX=10090 GN=Asna1 PE=1 SV=2	38.8	3	2			1		71424.6		71424.6		71424.6
Segment polarity protein dishevelled homolog DVL-2 OS=Mus musculus OX=10090 GN=Dvl2 PE=1 SV=2	78.8	4	3			1		70875.4		70875.4		70875.4
Semaphorin-3A OS=Mus musculus OX=10090 GN=Sema3a PE=1 SV=2	88.8	4	2			1		70657.8		70657.8		70657.8
Rho guanine nucleotide exchange factor (GEF) 11 OS=Mus musculus OX=10090 GN=Arhgef11 PE=1 SV=1	171.7	1	2			1		70158.7		70158.7		70158.7
Ras-related GTP-binding protein D OS=Mus musculus OX=10090 GN=Rragd PE=1 SV=1	51.8	2	2			1		69120.5		69120.5		69120.5
Eyes absent homolog OS=Mus musculus OX=10090 GN=Eya4 PE=1 SV=1	69.3	7	3			1		69009.5		69009.5		69009.5
E3 ubiquitin-protein ligase MIB1 OS=Mus musculus OX=10090 GN=Mib1 PE=1 SV=1	110	3	3			1		68755.9		68755.9		68755.9
Isoform PLEC-1A of Plectin OS=Mus musculus OX=10090 GN=Plec	517	63	548			1		68443.5		68443.5		68443.5
Inosine-5'-monophosphate dehydrogenase 2 OS=Mus musculus OX=10090 GN=Impdh2 PE=1 SV=2	55.8	8	4			1		68070.5		68070.5		68070.5
Collagen alpha-1(IV) chain OS=Mus musculus OX=10090 GN=Col4a1 PE=1 SV=4	160.6	3	2			1		68028.6		68028.6		68028.6
Phospholipid transfer protein OS=Mus musculus OX=10090 GN=Pltp PE=1 SV=1	54.4	6	2			1		67901.5		67901.5		67901.5
Cyclin-dependent kinase 13 OS=Mus musculus OX=10090 GN=Cdk13 PE=1 SV=3	164.5	2	5			1		67853.6		67853.6		67853.6
39S ribosomal protein L9, mitochondrial OS=Mus musculus OX=10090 GN=Mrpl9 PE=1 SV=1	30.8	9	2			10877.3		122973		11.3054		11.3054
Isoform 2 of Glutaminase kidney isoform, mitochondrial OS=Mus musculus OX=10090 GN=Gls	66	55	64			221623		122734		0.553797		0.553797
Nucleolar protein 10 OS=Mus musculus OX=10090 GN=Nol10 PE=2 SV=1	80	2	2			1		67704.6		67704.6		67704.6
Lipoamide acyltransferase component of branched-chain alpha-keto acid dehydrogenase complex, mitochondrial OS=Mus musculus OX=10090 GN=Dbt PE=1 SV=2	53.2	29	14			102796		121865		1.18551		1.18551
Target of Myb protein 1 OS=Mus musculus OX=10090 GN=Tom1 PE=1 SV=1	57.1	29	9			1		67499.4		67499.4		67499.4
Serine-threonine kinase receptor-associated protein OS=Mus musculus OX=10090 GN=Strap PE=1 SV=2	38.4	4	2			1		67461.8		67461.8		67461.8
Ras-related protein R-Ras2 OS=Mus musculus OX=10090 GN=Rras2 PE=1 SV=1	23.4	6	2	19	6	1	14500	66936.5	48800	66936.5	3.36552	33469.9
39S ribosomal protein L28, mitochondrial OS=Mus musculus OX=10090 GN=Mrpl28 PE=1 SV=3	30.2	14	3	4	2	1	11000	66416.4	3420	66416.4	0.310909	33208.4
Peroxisomal acyl-coenzyme A oxidase 1 OS=Mus musculus OX=10090 GN=Acox1 PE=1 SV=5	74.6	7	4			1		66291		66291		66291
N-alpha-acetyltransferase 15, NatA auxiliary subunit OS=Mus musculus OX=10090 GN=Naa15 PE=1 SV=1	101	2	2			1		65410.9		65410.9		65410.9
Dehydrogenase/reductase SDR family member 1 OS=Mus musculus OX=10090 GN=Dhrs1 PE=1 SV=1	34	23	6			1		64911.9		64911.9		64911.9
General transcription factor IIE subunit 2 OS=Mus musculus OX=10090 GN=Gtf2e2 PE=1 SV=2	33	14	2			1		64899.9		64899.9		64899.9
Tyrosine-protein phosphatase non-receptor type 11 OS=Mus musculus OX=10090 GN=Ptpn11 PE=1 SV=2	68.4	12	6			1		64858.1		64858.1		64858.1
39S ribosomal protein L45, mitochondrial OS=Mus musculus OX=10090 GN=Mrpl45 PE=1 SV=1	35.4	19	6	6	2	21345.7	19700	119596	15700	5.60279	0.796954	3.19987
Methyl-CpG-binding domain protein 2 OS=Mus musculus OX=10090 GN=Mbd2 PE=2 SV=2	43.5	6	3			1		64741		64741		64741
Synemin OS=Mus musculus OX=10090 GN=Synm PE=1 SV=2	173.1	11	10			1		64696.3		64696.3		64696.3
Isoform 2 of Dyslexia-associated protein KIAA0319-like protein OS=Mus musculus OX=10090 GN=Kiaa0319l	119.4	11	9			1		64162.1		64162.1		64162.1
Lon protease homolog 2, peroxisomal OS=Mus musculus OX=10090 GN=Lonp2 PE=1 SV=1	94.5	11	6			4251.4		118159		27.793		27.793
Casein kinase II subunit alpha' OS=Mus musculus OX=10090 GN=Csnk2a2 PE=1 SV=1	41.2	9	2			1		64059.3		64059.3		64059.3
Serine beta-lactamase-like protein LACTB, mitochondrial OS=Mus musculus OX=10090 GN=Lactb PE=1 SV=1	60.7	3	2			1		63765.6		63765.6		63765.6
GTP:AMP phosphotransferase AK3, mitochondrial OS=Mus musculus OX=10090 GN=Ak3 PE=1 SV=3	25.4	55	13			110503		117181		1.06043		1.06043
Transmembrane 9 superfamily member 2 OS=Mus musculus OX=10090 GN=Tm9sf2 PE=1 SV=1	75.3	7	4			1		63763.9		63763.9		63763.9
Lysozyme C-1 OS=Mus musculus OX=10090 GN=Lyz1 PE=1 SV=1	16.8	8	2	8	5	205261	76200	116823	53800	0.569145	0.706037	0.637591
Armadillo repeat-containing X-linked protein 1 OS=Mus musculus OX=10090 GN=Armcx1 PE=1 SV=1	50.6	8	5			1		63356.3		63356.3		63356.3
Protein jagged-1 OS=Mus musculus OX=10090 GN=Jag1 PE=1 SV=1	134.1	20	24			1		63347.4		63347.4		63347.4
NPC intracellular cholesterol transporter 1 OS=Mus musculus OX=10090 GN=Npc1 PE=1 SV=2	142.8	1	3	1	2	1	4640	63275.6	25900	63275.6	5.5819	31640.6
2',5'-phosphodiesterase 12 OS=Mus musculus OX=10090 GN=Pde12 PE=1 SV=2	67.5	22	11			105399		115351		1.09443		1.09443
Acyl-coenzyme A thioesterase 13 OS=Mus musculus OX=10090 GN=Acot13 PE=1 SV=1	15.2	25	4			27674.5		115291		4.16596		4.16596
Protein FAM177A1 OS=Mus musculus OX=10090 GN=Fam177a1 PE=1 SV=1	23.6	10	2			7583.41		114874		15.148		15.148
Transformer-2 protein homolog alpha OS=Mus musculus OX=10090 GN=Tra2a PE=1 SV=1	32.6	16	4			1		62842.8		62842.8		62842.8
Lipoprotein lipase OS=Mus musculus OX=10090 GN=Lpl PE=1 SV=3	53.1	13	4			1		62487.2		62487.2		62487.2
Non-specific serine/threonine protein kinase OS=Mus musculus OX=10090 GN=Cdc42bpa PE=1 SV=1	198.5	20	26	11	16	62475.5	14700	114722	11400	1.83627	0.77551	1.30589
ATP synthase subunit d, mitochondrial OS=Mus musculus OX=10090 GN=Atp5h PE=1 SV=3	18.7	14	3			11634.3		113845		9.78531		9.78531
m7GpppX diphosphatase OS=Mus musculus OX=10090 GN=Dcps PE=1 SV=1	39	7	3			1		62439.9		62439.9		62439.9
Transforming protein RhoA OS=Mus musculus OX=10090 GN=Rhoa PE=1 SV=1	21.8	21	3			1		62250		62250		62250
Cytoplasmic polyadenylation element-binding protein 4 OS=Mus musculus OX=10090 GN=Cpeb4 PE=1 SV=1	80.1	5	4			20603.1		113149		5.49183		5.49183
Transcriptional repressor p66-beta OS=Mus musculus OX=10090 GN=Gatad2b PE=1 SV=1	65.4	6	3			1		62236.1		62236.1		62236.1
Transmembrane protein 165 OS=Mus musculus OX=10090 GN=Tmem165 PE=1 SV=2	34.8	16	3			1		62234		62234		62234
MCG7614, isoform CRA_c OS=Mus musculus OX=10090 GN=Srsf5 PE=1 SV=1	31	9	5			1		62175.2		62175.2		62175.2
Isoform 3 of NSFL1 cofactor p47 OS=Mus musculus OX=10090 GN=Nsfl1c	40.9	9	2			1		60778.5		60778.5		60778.5
Collagen, type VI, alpha 3 OS=Mus musculus OX=10090 GN=Col6a3 PE=1 SV=2	353.7	7	17			45271.7		111992		2.47378		2.47378
GRIP and coiled-coil domain-containing protein 1 OS=Mus musculus OX=10090 GN=Gcc1 PE=1 SV=2	87.6	25	13	25	19	1	1	59993.8	3360	59993.8	3360	31676.9
RNA-binding protein FUS OS=Mus musculus OX=10090 GN=Fus PE=1 SV=1	52.6	12	4			1		59524.5		59524.5		59524.5
Single-stranded DNA binding protein 1 OS=Mus musculus OX=10090 GN=Ssbp1 PE=1 SV=1	17.1	12	2			1		59404.4		59404.4		59404.4
Probable 2-oxoglutarate dehydrogenase E1 component DHKTD1, mitochondrial OS=Mus musculus OX=10090 GN=Dhtkd1 PE=1 SV=1	102.7	37	25	9	7	109827	84900	111513	3290	1.01535	0.0387515	0.527051
Janus kinase and microtubule-interacting protein 2 OS=Mus musculus OX=10090 GN=Jakmip2 PE=1 SV=2	96.3	1	3			120424		110903		0.920937		0.920937
Alpha-1-syntrophin OS=Mus musculus OX=10090 GN=Snta1 PE=1 SV=1	53.6	4	2			1		59330.7		59330.7		59330.7
UDP-galactose translocator OS=Mus musculus OX=10090 GN=Slc35a2 PE=1 SV=1	41	10	2	13	5	1	7780	59228.9	34800	59228.9	4.47301	29616.7
Choline/ethanolaminephosphotransferase 1 OS=Mus musculus OX=10090 GN=Cept1 PE=1 SV=1	46.4	3	3			1		59173.4		59173.4		59173.4
MCG119409 OS=Mus musculus OX=10090 GN=Sprr2b PE=2 SV=1	10.7	9	2			1		58868.7		58868.7		58868.7
Pleckstrin homology domain-containing, family A member 5 OS=Mus musculus OX=10090 GN=Plekha5 PE=1 SV=1	144.3	8	8			1		58771.3		58771.3		58771.3
Nectin-3 OS=Mus musculus OX=10090 GN=Nectin3 PE=1 SV=1	60.5	24	9			1		58075.9		58075.9		58075.9
Syntaxin-binding protein 3 OS=Mus musculus OX=10090 GN=Stxbp3 PE=1 SV=1	67.9	15	9	3	2	1	1	58029.9	7250	58029.9	7250	32640
ADP-ribosylation factor-interacting protein 1 OS=Mus musculus OX=10090 GN=Arfip1 PE=1 SV=1	41.5	12	3			18810.9		109715		5.83253		5.83253
Striatin-4 OS=Mus musculus OX=10090 GN=Strn4 PE=1 SV=2	81.6	3	2			1		57661.2		57661.2		57661.2
Isoform 1 of Gamma-adducin OS=Mus musculus OX=10090 GN=Add3	75.4	27	14			1		57543.7		57543.7		57543.7
DCC-interacting protein 13-alpha OS=Mus musculus OX=10090 GN=Appl1 PE=1 SV=1	79.3	15	8			5197.57		107773		20.7353		20.7353
Thioredoxin domain-containing protein 12 OS=Mus musculus OX=10090 GN=Txndc12 PE=1 SV=1	19	14	2			1		57188.2		57188.2		57188.2
AFG3-like protein 1 OS=Mus musculus OX=10090 GN=Afg3l1 PE=1 SV=2	87	25	22	1	3	134692	14500	107075	3050	0.794957	0.210345	0.502651
Metalloproteinase inhibitor 3 OS=Mus musculus OX=10090 GN=Timp3 PE=1 SV=1	24.2	20	5			1		57111.7		57111.7		57111.7
Eukaryotic translation initiation factor 3 subunit H OS=Mus musculus OX=10090 GN=Eif3h PE=1 SV=1	39.8	5	2	5	2	1	1	56984.9	4930	56984.9	4930	30957.5
MCG141290 OS=Mus musculus OX=10090 GN=Pcdhb17 PE=1 SV=1	87.7	8	5			1		56866.2		56866.2		56866.2
5'-3' exoribonuclease 1 OS=Mus musculus OX=10090 GN=Xrn1 PE=1 SV=1	194.6	4	4	1	3	7509.71	1	104554	18400	13.9226	18400	9206.96
60S ribosomal protein L32 OS=Mus musculus OX=10090 GN=Rpl32 PE=1 SV=2	15.9	10	2			1		55732		55732		55732
MCG1050941 OS=Mus musculus OX=10090 GN=Gm5414 PE=1 SV=1	60.2	14	56			164180		104471		0.636321		0.636321
Isoform 4 of Mitochondrial Rho GTPase 1 OS=Mus musculus OX=10090 GN=Rhot1	80.8	1	2			1		55714		55714		55714
Ceruloplasmin OS=Mus musculus OX=10090 GN=Cp PE=1 SV=1	124.1	2	2			1		54915.1		54915.1		54915.1
Transportin-2 OS=Mus musculus OX=10090 GN=Tnpo2 PE=1 SV=1	100.4	8	10			1		54725.4		54725.4		54725.4
Sulfite oxidase, mitochondrial OS=Mus musculus OX=10090 GN=Suox PE=1 SV=2	60.7	10	2			1		54555.4		54555.4		54555.4
Proliferating cell nuclear antigen OS=Mus musculus OX=10090 GN=Pcna-ps2 PE=3 SV=1	28.8	7	3			1		54396		54396		54396
Protein incorporated later into tight junctions OS=Mus musculus OX=10090 GN=Tjap1 PE=1 SV=1	60.5	23	7			1		54343.7		54343.7		54343.7
Arf-GAP with SH3 domain, ANK repeat and PH domain-containing protein 1 OS=Mus musculus OX=10090 GN=Asap1 PE=1 SV=2	127.3	19	13			1		53891.2		53891.2		53891.2
Cytochrome b-c1 complex subunit Rieske, mitochondrial OS=Mus musculus OX=10090 GN=Uqcrfs1 PE=1 SV=1	29.3	11	4			1		53358.2		53358.2		53358.2
Cleft lip and palate transmembrane protein 1-like protein OS=Mus musculus OX=10090 GN=Clptm1l PE=1 SV=1	62.1	6	2			1		53101.5		53101.5		53101.5
Transforming growth factor beta-1 OS=Mus musculus OX=10090 GN=Tgfb1 PE=1 SV=1	44.3	8	2			1		52625.9		52625.9		52625.9
Golgin subfamily A member 4 (Fragment) OS=Mus musculus OX=10090 GN=Golga4 PE=1 SV=1	51.3	57	31			1		52327.3		52327.3		52327.3
ATP synthase F(0) complex subunit B1, mitochondrial OS=Mus musculus OX=10090 GN=Atp5f1 PE=1 SV=1	28.9	9	2			1		52314		52314		52314
Isoform 3 of Uncharacterized protein KIAA1109 OS=Mus musculus OX=10090 GN=Kiaa1109	561	0	2			1		52077.7		52077.7		52077.7
Microtubule-actin cross-linking factor 1 (Fragment) OS=Mus musculus OX=10090 GN=Macf1 PE=1 SV=1	147.1	5	6			1		52075		52075		52075
Serine/threonine-protein kinase 10 OS=Mus musculus OX=10090 GN=Stk10 PE=1 SV=2	111.8	10	7			1		51760.2		51760.2		51760.2
Acetyl-coenzyme A transporter 1 OS=Mus musculus OX=10090 GN=Slc33a1 PE=1 SV=1	61	4	2	11	5	1	1	51709.7	22900	51709.7	22900	37304.9
Neurobeachin OS=Mus musculus OX=10090 GN=Nbea PE=1 SV=1	326.5	2	3			1		51406.6		51406.6		51406.6
Phosphatidylinositol 3,4,5-trisphosphate 5-phosphatase 2 OS=Mus musculus OX=10090 GN=Inppl1 PE=1 SV=1	138.9	3	6	4	6	1	12600	51141.6	70300	51141.6	5.57937	25573.6
Immunoglobulin-binding protein 1 OS=Mus musculus OX=10090 GN=Igbp1 PE=1 SV=1	38.9	10	3	11	3	4824.32	1	100476	9700	20.827	9700	4860.41
Phosphatidylinositol 4-phosphate 3-kinase C2 domain-containing subunit alpha OS=Mus musculus OX=10090 GN=Pik3c2a PE=1 SV=1	190.6	5	7			1		50968.2		50968.2		50968.2
CDP-diacylglycerol--glycerol-3-phosphate 3-phosphatidyltransferase, mitochondrial OS=Mus musculus OX=10090 GN=Pgs1 PE=1 SV=1	62.5	6	3	5	2	1	33800	50702	5680	50702	0.168047	25351.1
Protein NipSnap homolog 2 OS=Mus musculus OX=10090 GN=Nipsnap2 PE=1 SV=1	32.9	17	5			6635.82		100076		15.0812		15.0812
Glia-derived nexin OS=Mus musculus OX=10090 GN=Serpine2 PE=1 SV=2	44.2	33	10			1		50363.2		50363.2		50363.2
Ankyrin repeat domain-containing protein 17 OS=Mus musculus OX=10090 GN=Ankrd17 PE=1 SV=2	274	1	2			1		50147.7		50147.7		50147.7
Flotillin-1 OS=Mus musculus OX=10090 GN=Flot1 PE=1 SV=1	47.5	7	2			1		50047.4		50047.4		50047.4
Transcriptional regulator ATRX OS=Mus musculus OX=10090 GN=Atrx PE=1 SV=3	278.4	1	2			1		49705.7		49705.7		49705.7
RNA demethylase ALKBH5 OS=Mus musculus OX=10090 GN=Alkbh5 PE=1 SV=2	44.4	10	3			1		49597.5		49597.5		49597.5
ADP-ribosylation factor-binding protein GGA3 OS=Mus musculus OX=10090 GN=Gga3 PE=1 SV=2	77.9	6	3			1		49452.1		49452.1		49452.1
Galactokinase OS=Mus musculus OX=10090 GN=Galk1 PE=1 SV=2	42.3	3	2	3	3	1	3820	49254.6	5400	49254.6	1.41361	24628
WW domain-containing oxidoreductase OS=Mus musculus OX=10090 GN=Wwox PE=1 SV=1	46.5	14	5			1		49106.8		49106.8		49106.8
Aminoacyl tRNA synthase complex-interacting multifunctional protein 2 OS=Mus musculus OX=10090 GN=Aimp2 PE=1 SV=2	35.4	11	3			1		48941.1		48941.1		48941.1
Sec1 family domain-containing protein 2 OS=Mus musculus OX=10090 GN=Scfd2 PE=1 SV=1	74.7	2	2			1		48838.4		48838.4		48838.4
Complement component 1 Q subcomponent-binding protein, mitochondrial OS=Mus musculus OX=10090 GN=C1qbp PE=1 SV=1	31	12	5	11	3	1	20400	48030.8	18600	48030.8	0.911765	24015.8
Nesprin-2 (Fragment) OS=Mus musculus OX=10090 GN=Syne2 PE=1 SV=1	247.7	24	51			1		47681.2		47681.2		47681.2
Alcohol dehydrogenase [NADP(+)] OS=Mus musculus OX=10090 GN=Akr1a1 PE=1 SV=3	36.6	8	6			5268.84		96241.2		18.2661		18.2661
Sorting nexin OS=Mus musculus OX=10090 GN=Snx18 PE=1 SV=1	67.7	5	3			1		47456.9		47456.9		47456.9
Alpha-1,3-mannosyl-glycoprotein 2-beta-N-acetylglucosaminyltransferase OS=Mus musculus OX=10090 GN=Mgat1 PE=1 SV=1	51.7	4	2			1		47034.1		47034.1		47034.1
Leukemia inhibitory factor receptor OS=Mus musculus OX=10090 GN=Lifr PE=1 SV=1	122.5	2	2	2	2	1	1	46952	7420	46952	7420	27186
Signal transducing adapter molecule 2 OS=Mus musculus OX=10090 GN=Stam2 PE=1 SV=1	57.4	14	8			1		46582.4		46582.4		46582.4
Phosphoserine aminotransferase OS=Mus musculus OX=10090 GN=Psat1 PE=1 SV=1	40.4	3	2	10	3	1	9350	46498	11000	46498	1.17647	23249.6
Centromere protein V OS=Mus musculus OX=10090 GN=Cenpv PE=1 SV=2	27.5	5	2			1		46334.6		46334.6		46334.6
Sarcosine dehydrogenase, mitochondrial OS=Mus musculus OX=10090 GN=Sardh PE=1 SV=1	101.6	33	26	4	4	42662.9	12900	94973.5	1	2.22614	7.75194e-05	1.11311
Protein POF1B OS=Mus musculus OX=10090 GN=Pof1b PE=2 SV=3	67.7	10	8			67606.4		94924.6		1.40408		1.40408
Mitochondrial import inner membrane translocase subunit TIM50 OS=Mus musculus OX=10090 GN=Timm50 PE=1 SV=1	39.8	6	2	3	2	1	4150	46298.9	10100	46298.9	2.43373	23150.7
[Pyruvate dehydrogenase [acetyl-transferring]]-phosphatase 1, mitochondrial OS=Mus musculus OX=10090 GN=Pdp1 PE=1 SV=2	67.6	44	26	3	2	243001	8020	93822.7	3440	0.386101	0.428928	0.407514
Lysophospholipid acyltransferase 5 OS=Mus musculus OX=10090 GN=Lpcat3 PE=1 SV=1	56.1	6	3			1		46278.1		46278.1		46278.1
DNA replication licensing factor MCM3 OS=Mus musculus OX=10090 GN=Mcm3 PE=1 SV=2	91.5	2	2	2	2	1	3560	46060.1	1	46060.1	0.000280899	23030.1
RNA-binding motif protein 15 OS=Mus musculus OX=10090 GN=Rbm15 PE=1 SV=1	105.7	7	4			1		45970.7		45970.7		45970.7
2-oxoisovalerate dehydrogenase subunit beta, mitochondrial OS=Mus musculus OX=10090 GN=Bckdhb PE=1 SV=2	42.9	17	4			1		45861.2		45861.2		45861.2
Inter-alpha trypsin inhibitor, heavy chain 2 OS=Mus musculus OX=10090 GN=Itih2 PE=1 SV=1	106.3	2	2			14276.1		93117.8		6.52262		6.52262
Protein numb homolog OS=Mus musculus OX=10090 GN=Numb PE=1 SV=1	70.8	13	5			1		45764.8		45764.8		45764.8
DNA replication licensing factor MCM4 OS=Mus musculus OX=10090 GN=Mcm4 PE=1 SV=1	96.7	6	4			1		45597.8		45597.8		45597.8
Acetyl-Coenzyme A acetyltransferase 3 OS=Mus musculus OX=10090 GN=Acat3 PE=1 SV=1	41.4	9	2			1		45329.6		45329.6		45329.6
Eukaryotic translation initiation factor 3 subunit I OS=Mus musculus OX=10090 GN=Eif3i PE=1 SV=1	36.4	6	2			1		45322.2		45322.2		45322.2
Rho-associated protein kinase 2 (Fragment) OS=Mus musculus OX=10090 GN=Rock2 PE=1 SV=1	166.7	4	4			1		44955.4		44955.4		44955.4
Ubiquinone biosynthesis monooxygenase COQ6, mitochondrial OS=Mus musculus OX=10090 GN=Coq6 PE=1 SV=3	51.4	5	2			1		44946.9		44946.9		44946.9
Nuclear pore complex protein Nup160 OS=Mus musculus OX=10090 GN=Nup160 PE=1 SV=2	158.1	3	3			1		44670.3		44670.3		44670.3
Vacuolar protein sorting-associated protein 4B OS=Mus musculus OX=10090 GN=Vps4b PE=1 SV=2	49.4	4	2			1		44524.3		44524.3		44524.3
Hemopexin OS=Mus musculus OX=10090 GN=Hpx PE=1 SV=2	51.3	2	2			1		43614.7		43614.7		43614.7
Rho GTPase-activating protein 31 OS=Mus musculus OX=10090 GN=Arhgap31 PE=1 SV=1	155.2	6	7			1		43521.8		43521.8		43521.8
Malate dehydrogenase, cytoplasmic OS=Mus musculus OX=10090 GN=Mdh1 PE=1 SV=3	36.5	13	4			1		43448.8		43448.8		43448.8
Semaphorin-3B OS=Mus musculus OX=10090 GN=Sema3b PE=1 SV=1	83.1	3	2			1		43370.9		43370.9		43370.9
Choline transporter-like protein 2 OS=Mus musculus OX=10090 GN=Slc44a2 PE=1 SV=2	80.1	7	3			1		42694.8		42694.8		42694.8
Integrin beta-3 OS=Mus musculus OX=10090 GN=Itgb3 PE=1 SV=2	86.7	4	3			1		42241.9		42241.9		42241.9
DNA ligase OS=Mus musculus OX=10090 GN=Lig3 PE=1 SV=1	113.1	1	2			1		41812.9		41812.9		41812.9
F-box/WD repeat-containing protein 8 OS=Mus musculus OX=10090 GN=Fbxw8 PE=1 SV=2	67.9	5	2			1		41796.6		41796.6		41796.6
Poly(A) RNA polymerase, mitochondrial OS=Mus musculus OX=10090 GN=Mtpap PE=1 SV=1	65.2	40	17			230825		90832.3		0.393511		0.393511
Peroxiredoxin-5, mitochondrial OS=Mus musculus OX=10090 GN=Prdx5 PE=1 SV=2	21.9	51	11			68157.5		90721.6		1.33106		1.33106
Ephrin type-B receptor 4 OS=Mus musculus OX=10090 GN=Ephb4 PE=1 SV=1	109.7	9	9			1		41694.1		41694.1		41694.1
Calcium-binding mitochondrial carrier protein SCaMC-1 OS=Mus musculus OX=10090 GN=Slc25a24 PE=1 SV=1	52.9	9	4			1		41621.8		41621.8		41621.8
Isoform 3 of Tensin-2 OS=Mus musculus OX=10090 GN=Tns2	152.7	7	9			1		41591.6		41591.6		41591.6
Annexin A5 OS=Mus musculus OX=10090 GN=Anxa5 PE=1 SV=1	35.7	12	3			1		41309.8		41309.8		41309.8
Dedicator of cytokinesis protein 8 OS=Mus musculus OX=10090 GN=Dock8 PE=1 SV=4	238.8	1	3			1		41012.9		41012.9		41012.9
Junctional adhesion molecule B OS=Mus musculus OX=10090 GN=Jam2 PE=1 SV=1	33	40	10	30	10	7867.54	20500	88650.5	17100	11.2679	0.834146	6.05101
Sorting nexin-13 OS=Mus musculus OX=10090 GN=Snx13 PE=1 SV=2	110.9	3	2			1		40921.8		40921.8		40921.8
Oxysterol-binding protein-related protein 1 OS=Mus musculus OX=10090 GN=Osbpl1a PE=1 SV=2	107.7	6	4			1		40663.9		40663.9		40663.9
ARF GTPase-activating protein GIT1 OS=Mus musculus OX=10090 GN=Git1 PE=1 SV=1	85.2	4	2			1		40408		40408		40408
SH3 domain-containing protein 19 OS=Mus musculus OX=10090 GN=Sh3d19 PE=1 SV=2	86	10	4			1		40346.4		40346.4		40346.4
GRIP and coiled-coil domain containing 2 OS=Mus musculus OX=10090 GN=Gcc2 PE=1 SV=1	194.4	2	2			1		40332		40332		40332
Isoform 3 of Protein O-GlcNAcase OS=Mus musculus OX=10090 GN=Mgea5	107.3	3	2			1		40210.3		40210.3		40210.3
Synaptosomal-associated protein 29 OS=Mus musculus OX=10090 GN=Snap29 PE=1 SV=1	29.6	10	2			1		39454.5		39454.5		39454.5
Calpain-6 OS=Mus musculus OX=10090 GN=Capn6 PE=1 SV=2	74.5	13	6			1		39442.8		39442.8		39442.8
Nucleoside diphosphate kinase OS=Mus musculus OX=10090 GN=Gm20390 PE=3 SV=1	30.2	18	2			14878.6		85550.7		5.74992		5.74992
Lipase maturation factor 2 OS=Mus musculus OX=10090 GN=Lmf2 PE=1 SV=1	79.9	2	2			1		39305.4		39305.4		39305.4
Microtubule-associated protein 1S OS=Mus musculus OX=10090 GN=Map1s PE=1 SV=2	102.9	1	2			1		39276.5		39276.5		39276.5
Latent-transforming growth factor beta-binding protein 3 OS=Mus musculus OX=10090 GN=Ltbp3 PE=1 SV=3	135.6	3	2			1		38997.1		38997.1		38997.1
Cyclin-dependent kinase 12 OS=Mus musculus OX=10090 GN=Cdk12 PE=1 SV=2	163.6	2	4			1		38936.7		38936.7		38936.7
Annexin A4 OS=Mus musculus OX=10090 GN=Anxa4 PE=1 SV=4	35.9	13	3			1		38907.8		38907.8		38907.8
NAD kinase 2, mitochondrial OS=Mus musculus OX=10090 GN=Nadk2 PE=1 SV=2	50.8	22	8			67271.6		83152.7		1.23607		1.23607
Isoform 2 of Dynamin-like 120 kDa protein, mitochondrial OS=Mus musculus OX=10090 GN=Opa1	115.5	4	4			1		38901.4		38901.4		38901.4
Palmitoyltransferase ZDHHC13 OS=Mus musculus OX=10090 GN=Zdhhc13 PE=1 SV=2	70.8	5	2	5	3	1	1	38669.4	10200	38669.4	10200	24434.7
[Protein ADP-ribosylarginine] hydrolase OS=Mus musculus OX=10090 GN=Adprh PE=1 SV=1	40	5	2			1		38564.7		38564.7		38564.7
Suppressor of Ty 16 OS=Mus musculus OX=10090 GN=Supt16 PE=1 SV=1	119.8	3	3			1		38318		38318		38318
Golgin subfamily A member 1 OS=Mus musculus OX=10090 GN=Golga1 PE=1 SV=2	87.3	22	13	16	10	46407	1	81269.8	7300	1.75124	7300	3650.88
RNA-binding protein 25 OS=Mus musculus OX=10090 GN=Rbm25 PE=1 SV=2	99.5	2	3			1		37843.5		37843.5		37843.5
Myosin-6 OS=Mus musculus OX=10090 GN=Myh6 PE=1 SV=2	223.4	13	45			1		37713.1		37713.1		37713.1
Mothers against decapentaplegic homolog 2 OS=Mus musculus OX=10090 GN=Smad2 PE=1 SV=2	52.2	3	2			1		37538.3		37538.3		37538.3
Palmitoyltransferase ZDHHC5 OS=Mus musculus OX=10090 GN=Zdhhc5 PE=1 SV=1	77.5	22	10			1		37135.7		37135.7		37135.7
Phosphatidate cytidylyltransferase 2 OS=Mus musculus OX=10090 GN=Cds2 PE=1 SV=1	51.3	8	3	6	3	1	1	36754.3	31500	36754.3	31500	34127.2
Rho GTPase-activating protein 21 OS=Mus musculus OX=10090 GN=Arhgap21 PE=1 SV=1	216.8	12	14			1		36741.5		36741.5		36741.5
Non-specific serine/threonine protein kinase OS=Mus musculus OX=10090 GN=Mark3 PE=1 SV=1	88.8	5	3			1		36557.7		36557.7		36557.7
40S ribosomal protein S5 OS=Mus musculus OX=10090 GN=Rps5 PE=1 SV=3	22.9	10	2			1		36333.8		36333.8		36333.8
Cationic amino acid transporter 2 OS=Mus musculus OX=10090 GN=Slc7a2 PE=1 SV=1	73.6	5	3			1		36027.5		36027.5		36027.5
Disabled homolog 2-interacting protein OS=Mus musculus OX=10090 GN=Dab2ip PE=1 SV=1	131.6	16	9			1		36002.4		36002.4		36002.4
Importin subunit alpha-3 OS=Mus musculus OX=10090 GN=Kpna4 PE=1 SV=1	68	5	4			1		35668.4		35668.4		35668.4
Epiplakin OS=Mus musculus OX=10090 PE=4 SV=1	381.5	5	9			1		35428.2		35428.2		35428.2
Isoform 3 of Catenin delta-1 OS=Mus musculus OX=10090 GN=Ctnnd1	102.5	70	113			1		35201		35201		35201
Hsp90 co-chaperone Cdc37 OS=Mus musculus OX=10090 GN=Cdc37 PE=1 SV=1	44.6	10	2			1		34778.1		34778.1		34778.1
RNA binding protein fox-1 homolog 2 OS=Mus musculus OX=10090 GN=Rbfox2 PE=1 SV=2	47.3	9	2			1		34659.6		34659.6		34659.6
Abl interactor 1 OS=Mus musculus OX=10090 GN=Abi1 PE=1 SV=1	52.3	5	2			1		34508.4		34508.4		34508.4
Aspartate aminotransferase, cytoplasmic OS=Mus musculus OX=10090 GN=Got1 PE=1 SV=3	46.2	5	2	5	2	1	2490	34508.4	15000	34508.4	6.0241	17257.2
Exportin-1 OS=Mus musculus OX=10090 GN=Xpo1 PE=1 SV=1	123	2	2			1		34450.1		34450.1		34450.1
Isoform 2 of Immunoglobulin superfamily DCC subclass member 4 OS=Mus musculus OX=10090 GN=Igdcc4	134.8	21	16			1		34204.6		34204.6		34204.6
Band 4.1-like protein 1 OS=Mus musculus OX=10090 GN=Epb41l1 PE=1 SV=1	96.8	8	7			1		34145.2		34145.2		34145.2
DNA (cytosine-5)-methyltransferase 1 OS=Mus musculus OX=10090 GN=Dnmt1 PE=1 SV=5	183.1	2	3			1		33922.5		33922.5		33922.5
Peroxiredoxin-2 OS=Mus musculus OX=10090 GN=Prdx2 PE=1 SV=3	21.8	19	5	24	11	90348.7	38000	76774.1	132000	0.849754	3.47368	2.16172
Transmembrane protein 87A OS=Mus musculus OX=10090 GN=Tmem87a PE=1 SV=1	63.8	8	3			1		33787		33787		33787
Interferon gamma receptor 1 OS=Mus musculus OX=10090 GN=Ifngr1 PE=1 SV=3	52.3	6	4			1		33501.3		33501.3		33501.3
Keratinocyte-associated transmembrane protein 2 OS=Mus musculus OX=10090 GN=Kct2 PE=1 SV=2	28	9	4			8391.7		75239.9		8.966		8.966
Immunoglobulin superfamily containing leucine-rich repeat protein OS=Mus musculus OX=10090 GN=Islr PE=1 SV=1	45.6	12	4			1		33283.2		33283.2		33283.2
Legumain OS=Mus musculus OX=10090 GN=Lgmn PE=1 SV=1	49.3	11	2			1		32367.6		32367.6		32367.6
Limbin OS=Mus musculus OX=10090 GN=Evc2 PE=1 SV=1	137.6	3	2			1		32098.4		32098.4		32098.4
FK506-binding protein 15 OS=Mus musculus OX=10090 GN=Fkbp15 PE=1 SV=2	132.9	9	5			1		31791.8		31791.8		31791.8
NADH dehydrogenase [ubiquinone] flavoprotein 2, mitochondrial OS=Mus musculus OX=10090 GN=Ndufv2 PE=1 SV=2	27.3	17	3			70044.8		74124.7		1.05825		1.05825
CCA tRNA nucleotidyltransferase 1, mitochondrial OS=Mus musculus OX=10090 GN=Trnt1 PE=1 SV=1	49.9	12	7			49159.2		74105.2		1.50745		1.50745
Ankyrin-3 (Fragment) OS=Mus musculus OX=10090 GN=Ank3 PE=1 SV=1	284.5	3	4			1		31740.4		31740.4		31740.4
Collagen alpha-1(V) chain OS=Mus musculus OX=10090 GN=Col5a1 PE=1 SV=2	183.6	3	3			1		31550.3		31550.3		31550.3
AP-3 complex subunit mu-1 OS=Mus musculus OX=10090 GN=Ap3m1 PE=1 SV=1	46.9	12	2			1		31362.4		31362.4		31362.4
Semaphorin-3E OS=Mus musculus OX=10090 GN=Sema3e PE=1 SV=3	89.5	2	2			1		31166		31166		31166
4-trimethylaminobutyraldehyde dehydrogenase OS=Mus musculus OX=10090 GN=Aldh9a1 PE=1 SV=1	55.9	27	15	15	15	98019.3	109000	73484.7	30100	0.749696	0.276147	0.512921
Plexin domain-containing protein 2 OS=Mus musculus OX=10090 GN=Plxdc2 PE=1 SV=1	59.6	8	3			1		31012.5		31012.5		31012.5
Isoform 5 of Heterogeneous nuclear ribonucleoproteins C1/C2 OS=Mus musculus OX=10090 GN=Hnrnpc	33.6	51	43			1		30911.1		30911.1		30911.1
Proteasome subunit beta type-3 OS=Mus musculus OX=10090 GN=Psmb3 PE=1 SV=1	22.9	9	3	9	3	9892.22	1	72747.4	34000	7.354	34000	17003.7
Disintegrin and metalloproteinase domain-containing protein 15 OS=Mus musculus OX=10090 GN=Adam15 PE=1 SV=2	92.6	8	3			1		30717.6		30717.6		30717.6
Protein angel homolog 2 OS=Mus musculus OX=10090 GN=Angel2 PE=1 SV=1	62.4	19	7			30796.3		72402.4		2.35101		2.35101
28S ribosomal protein S35, mitochondrial OS=Mus musculus OX=10090 GN=Mrps35 PE=1 SV=1	35.9	13	3			31747.5		72064.6		2.26993		2.26993
Isoform 4 of Triple functional domain protein OS=Mus musculus OX=10090 GN=Trio	347.7	1	2			1		30517.4		30517.4		30517.4
BC035947 protein OS=Mus musculus OX=10090 GN=BC035947 PE=1 SV=1	76.5	1	2			1		30345.7		30345.7		30345.7
Protein polybromo-1 OS=Mus musculus OX=10090 GN=Pbrm1 PE=1 SV=1	194.6	2	2			1		29825		29825		29825
Isoform 2 of Myotubularin-related protein 5 OS=Mus musculus OX=10090 GN=Sbf1	211.3	2	2			1		29091.4		29091.4		29091.4
Serine--tRNA ligase, mitochondrial OS=Mus musculus OX=10090 GN=Sars2 PE=1 SV=2	58.3	28	12			83010.8		71596.9		0.862501		0.862501
28S ribosomal protein S7, mitochondrial OS=Mus musculus OX=10090 GN=Mrps7 PE=1 SV=1	28	10	2			10083		71425.9		7.08377		7.08377
Vitamin K-dependent gamma-carboxylase OS=Mus musculus OX=10090 GN=Ggcx PE=1 SV=1	87.1	6	3			1		29058.7		29058.7		29058.7
Importin subunit alpha-7 OS=Mus musculus OX=10090 GN=Kpna6 PE=1 SV=2	59.9	7	3			1		29040.1		29040.1		29040.1
Ataxin-10 OS=Mus musculus OX=10090 GN=Atxn10 PE=1 SV=2	53.7	5	3			1		28659.9		28659.9		28659.9
IQ motif and SEC7 domain-containing protein 1 OS=Mus musculus OX=10090 GN=Iqsec1 PE=1 SV=1	117.9	3	4			1		28572.4		28572.4		28572.4
Isoform 2 of FAD synthase OS=Mus musculus OX=10090 GN=Flad1	57.6	16	6			19582.8		69872		3.56804		3.56804
GRIP1-associated protein 1 OS=Mus musculus OX=10090 GN=Gripap1 PE=1 SV=1	95.9	20	10	26	13	9086.26	2030	69222.2	9570	7.61834	4.71429	6.16631
Protein CASP OS=Mus musculus OX=10090 GN=Cux1 PE=1 SV=1	77.4	65	55	29	18	1	1	28116.8	8360	28116.8	8360	18238.4
Leukotriene A-4 hydrolase OS=Mus musculus OX=10090 GN=Lta4h PE=1 SV=4	69	6	3			1		28062.1		28062.1		28062.1
Protein dispatched homolog 1 OS=Mus musculus OX=10090 GN=Disp1 PE=1 SV=2	170	10	12			1		27622		27622		27622
Exocyst complex component 3 OS=Mus musculus OX=10090 GN=Exoc3 PE=1 SV=2	86.4	6	5			1		27539		27539		27539
Testin OS=Mus musculus OX=10090 GN=Tes PE=1 SV=1	48	2	2			1		27528.6		27528.6		27528.6
Translation factor Guf1, mitochondrial OS=Mus musculus OX=10090 GN=Guf1 PE=1 SV=1	72.4	21	11	4	3	74417.9	12800	68033.5	2880	0.914209	0.225	0.569605
Coiled-coil domain-containing protein 22 OS=Mus musculus OX=10090 GN=Ccdc22 PE=1 SV=1	70.8	2	2			1		27108.8		27108.8		27108.8
Ran-binding protein 3 OS=Mus musculus OX=10090 GN=Ranbp3 PE=1 SV=2	52.5	5	2			1		26456.2		26456.2		26456.2
Rho GTPase-activating protein 22 OS=Mus musculus OX=10090 GN=Arhgap22 PE=1 SV=2	77.7	2	2			1		26410.4		26410.4		26410.4
Transient receptor potential cation channel subfamily M member 7 OS=Mus musculus OX=10090 GN=Trpm7 PE=1 SV=1	212.3	1	2			1		26352.7		26352.7		26352.7
Melanoma-associated antigen D1 OS=Mus musculus OX=10090 GN=Maged1 PE=1 SV=1	85.6	5	4			1		26256.6		26256.6		26256.6
Protein RRP5 homolog OS=Mus musculus OX=10090 GN=Pdcd11 PE=1 SV=2	207.6	1	2			1		26065		26065		26065
Ephrin type-B receptor 3 OS=Mus musculus OX=10090 GN=Ephb3 PE=1 SV=2	109.6	10	10	7	4	15845.3	1	67130.2	3500	4.23661	3500	1752.12
SH3 domain-binding protein 4 OS=Mus musculus OX=10090 GN=Sh3bp4 PE=1 SV=1	107.5	34	21	16	13	69333.1	1	67043.2	21600	0.966972	21600	10800.5
Nuclear receptor coactivator 4 OS=Mus musculus OX=10090 GN=Ncoa4 PE=1 SV=1	70.3	9	3			1		25932		25932		25932
Persulfide dioxygenase ETHE1, mitochondrial OS=Mus musculus OX=10090 GN=Ethe1 PE=1 SV=2	27.7	22	7			193783		66644		0.343911		0.343911
Transcription elongation factor, mitochondrial OS=Mus musculus OX=10090 GN=Tefm PE=1 SV=1	41.8	10	4			1		25757.4		25757.4		25757.4
Delta-sarcoglycan OS=Mus musculus OX=10090 GN=Sgcd PE=1 SV=1	32.1	3	2			1		25620.6		25620.6		25620.6
Lactotransferrin OS=Mus musculus OX=10090 GN=Ltf PE=1 SV=4	77.8	3	4			75211.8		65770.1		0.874464		0.874464
ADAMTS-like 3 OS=Mus musculus OX=10090 GN=Adamtsl3 PE=1 SV=1	189.6	2	3			1		25605.2		25605.2		25605.2
Uridine 5'-monophosphate synthase OS=Mus musculus OX=10090 GN=Umps PE=1 SV=3	52.3	3	2			1		25418.6		25418.6		25418.6
Protein kinase C alpha type OS=Mus musculus OX=10090 GN=Prkca PE=1 SV=3	76.8	4	3			1		25106.7		25106.7		25106.7
Double-strand break repair protein MRE11 OS=Mus musculus OX=10090 GN=Mre11 PE=1 SV=1	80.2	2	2			1		25021.8		25021.8		25021.8
Isoform 2 of Luc7-like protein 3 OS=Mus musculus OX=10090 GN=Luc7l3	58.4	7	3			1		24947.4		24947.4		24947.4
Isoform 1 of BRISC and BRCA1-A complex member 2 OS=Mus musculus OX=10090 GN=Babam2	48.1	3	2			1		24843.7		24843.7		24843.7
Tissue-type plasminogen activator OS=Mus musculus OX=10090 GN=Plat PE=1 SV=3	63.1	6	2			1		24613.4		24613.4		24613.4
Metastasis-associated protein MTA3 OS=Mus musculus OX=10090 GN=Mta3 PE=1 SV=1	67	10	7			1		24581.2		24581.2		24581.2
Chromodomain helicase DNA-binding protein 3 OS=Mus musculus OX=10090 GN=Chd3 PE=1 SV=1	232.6	3	3			1		24035.2		24035.2		24035.2
NHS-like protein 1 OS=Mus musculus OX=10090 GN=Nhsl1 PE=1 SV=1	172.5	3	3			1		24003.3		24003.3		24003.3
RELT-like protein 1 OS=Mus musculus OX=10090 GN=Rell1 PE=2 SV=2	29.3	24	4	30	6	1	1	23989.8	6450	23989.8	6450	15219.9
Isoform 7 of Band 4.1-like protein 3 OS=Mus musculus OX=10090 GN=Epb41l3	91.8	31	25			1		23876.8		23876.8		23876.8
Casein kinase I isoform epsilon OS=Mus musculus OX=10090 GN=Csnk1e PE=1 SV=2	47.3	6	2			1		23617.5		23617.5		23617.5
Serine/threonine-protein kinase OS=Mus musculus OX=10090 GN=Prkd3 PE=1 SV=1	100.1	5	3			1		23192.6		23192.6		23192.6
Serum paraoxonase/arylesterase 2 OS=Mus musculus OX=10090 GN=Pon2 PE=1 SV=2	39.6	9	2			1		23086.4		23086.4		23086.4
Cytosolic phospholipase A2 OS=Mus musculus OX=10090 GN=Pla2g4a PE=1 SV=1	85.2	5	2			1		23026.5		23026.5		23026.5
UPF0606 protein KIAA1549 OS=Mus musculus OX=10090 GN=Kiaa1549 PE=1 SV=3	209.1	6	6			1		22722		22722		22722
Zinc transporter ZIP10 OS=Mus musculus OX=10090 GN=Slc39a10 PE=1 SV=1	94.3	2	2			1		22509.6		22509.6		22509.6
Sodium- and chloride-dependent glycine transporter 1 OS=Mus musculus OX=10090 GN=Slc6a9 PE=1 SV=3	76.5	1	2			1		21890.7		21890.7		21890.7
Proteasome subunit alpha type-2 OS=Mus musculus OX=10090 GN=Psma2 PE=1 SV=3	25.9	17	3			17600.8		62185.2		3.53308		3.53308
MCG1033322 OS=Mus musculus OX=10090 GN=Pcdhb21 PE=2 SV=1	85.2	8	5			1		21703.8		21703.8		21703.8
Isoform 6 of Double-stranded RNA-specific editase 1 OS=Mus musculus OX=10090 GN=Adarb1	83.7	3	2			1		21637.8		21637.8		21637.8
Glypican-6 OS=Mus musculus OX=10090 GN=Gpc6 PE=1 SV=1	64.3	5	2			28584.2		60206.3		2.10628		2.10628
Kinesin-like protein KIF1B OS=Mus musculus OX=10090 GN=Kif1b PE=1 SV=2	204	1	2			1		21309.2		21309.2		21309.2
3-oxoacyl-[acyl-carrier-protein] synthase, mitochondrial OS=Mus musculus OX=10090 GN=Oxsm PE=1 SV=1	48.6	46	17			120774		59630.1		0.493734		0.493734
Isoform 2 of Epsilon-sarcoglycan OS=Mus musculus OX=10090 GN=Sgce	53.5	14	5			1		21294.6		21294.6		21294.6
Scavenger receptor class A member 3 OS=Mus musculus OX=10090 GN=Scara3 PE=2 SV=1	65.4	15	9			1		21239.7		21239.7		21239.7
Uncharacterized protein C1orf198 homolog OS=Mus musculus OX=10090 PE=1 SV=1	35.3	10	2			1		21164.6		21164.6		21164.6
Protein MEMO1 OS=Mus musculus OX=10090 GN=Memo1 PE=1 SV=1	33.7	9	3			1		20928.2		20928.2		20928.2
Aldo-keto reductase family 1, member B10 (aldose reductase) OS=Mus musculus OX=10090 GN=Akr1b10 PE=1 SV=1	35.8	11	3	4	4	1	74500	20409.8	23200	20409.8	0.311409	10205
Malonyl-CoA decarboxylase, mitochondrial OS=Mus musculus OX=10090 GN=Mlycd PE=1 SV=1	54.7	34	12	7	2	83152.2	30700	59137.4	8630	0.711194	0.281107	0.496151
Fatty acid-binding protein, epidermal OS=Mus musculus OX=10090 GN=Fabp5 PE=1 SV=3	15.1	7	3			147669		59011.4		0.399618		0.399618
Phosphatidylserine synthase 1 OS=Mus musculus OX=10090 GN=Ptdss1 PE=1 SV=1	55.6	2	2			1		20154.8		20154.8		20154.8
Protein FAM234A OS=Mus musculus OX=10090 GN=Fam234a PE=1 SV=1	60.5	15	5			1		19617		19617		19617
39S ribosomal protein L10, mitochondrial OS=Mus musculus OX=10090 GN=Mrpl10 PE=1 SV=2	29.4	18	6			1		19586.2		19586.2		19586.2
Chondroitin sulfate proteoglycan 4 OS=Mus musculus OX=10090 GN=Cspg4 PE=1 SV=3	252.2	21	33	6	9	1	1	19537.6	6050	19537.6	6050	12793.8
Zinc finger protein 384 OS=Mus musculus OX=10090 GN=Zfp384 PE=1 SV=1	59.4	4	2			1		19204.2		19204.2		19204.2
Tyrosine-protein kinase transmembrane receptor ROR2 OS=Mus musculus OX=10090 GN=Ror2 PE=1 SV=2	104.9	6	6			1		19030.4		19030.4		19030.4
NADH dehydrogenase [ubiquinone] iron-sulfur protein 7, mitochondrial OS=Mus musculus OX=10090 GN=Ndufs7 PE=1 SV=1	24.7	22	4	14	4	18267.7	19700	57543.7	11400	3.15003	0.57868	1.86436
Syntaxin-12 OS=Mus musculus OX=10090 GN=Stx12 PE=1 SV=1	31.2	12	2			1		18693.5		18693.5		18693.5
Transcription termination factor 2, mitochondrial OS=Mus musculus OX=10090 GN=Mterf2 PE=1 SV=1	43.4	8	2			1		18306.7		18306.7		18306.7
Cleavage stimulation factor subunit 1 OS=Mus musculus OX=10090 GN=Cstf1 PE=1 SV=1	48.4	8	2			9206.16		56987		6.19009		6.19009
EH domain-binding protein 1 (Fragment) OS=Mus musculus OX=10090 GN=Ehbp1 PE=1 SV=1	35.3	32	6			1		18295.7		18295.7		18295.7
RNA-binding motif protein, X chromosome OS=Mus musculus OX=10090 GN=Rbmx PE=1 SV=1	42.3	25	12			1		18042.7		18042.7		18042.7
Enoyl-CoA delta isomerase 1, mitochondrial OS=Mus musculus OX=10090 GN=Eci1 PE=1 SV=2	32.2	5	3			19929.7		56455		2.8327		2.8327
Nuclear receptor-binding protein OS=Mus musculus OX=10090 GN=Nrbp1 PE=1 SV=1	60.8	3	3			1		17960.6		17960.6		17960.6
Isoform Long of Estradiol 17-beta-dehydrogenase 8 OS=Mus musculus OX=10090 GN=Hsd17b8	28.3	22	4			1		17772.5		17772.5		17772.5
Proteasome subunit alpha type-7 OS=Mus musculus OX=10090 GN=Psma7 PE=1 SV=1	27.8	16	3			16662.5		55345.8		3.32157		3.32157
Rho guanine nucleotide exchange factor 7 OS=Mus musculus OX=10090 GN=Arhgef7 PE=1 SV=2	97	5	4			1		17770.8		17770.8		17770.8
Protein arginine N-methyltransferase 5 OS=Mus musculus OX=10090 GN=Prmt5 PE=1 SV=1	72.7	5	2			1		17651.1		17651.1		17651.1
CXXC-type zinc finger protein 1 OS=Mus musculus OX=10090 GN=Cxxc1 PE=2 SV=1	76.1	4	2			1		17566		17566		17566
Aminoacyl tRNA synthase complex-interacting multifunctional protein 1 OS=Mus musculus OX=10090 GN=Aimp1 PE=1 SV=1	35.1	10	2			9248.89		54523.7		5.89516		5.89516
R86 OS=Mus musculus OX=10090 GN=Serpinb9b PE=1 SV=1	42.7	9	3			1		17510.9		17510.9		17510.9
P2X purinoceptor 4 OS=Mus musculus OX=10090 GN=P2rx4 PE=1 SV=1	43.4	5	2			1		17099.6		17099.6		17099.6
Thioredoxin-dependent peroxide reductase, mitochondrial OS=Mus musculus OX=10090 GN=Prdx3 PE=1 SV=1	28.1	23	4	8	2	35900.3	43900	54185.5	39800	1.50933	0.906606	1.20797
2-amino-3-ketobutyrate coenzyme A ligase, mitochondrial OS=Mus musculus OX=10090 GN=Gcat PE=1 SV=2	44.9	30	13	16	3	84582	18500	53907.4	1	0.637339	5.40541e-05	0.318697
Protein EFR3 homolog A OS=Mus musculus OX=10090 GN=Efr3a PE=1 SV=1	95.6	14	7			1		16742.5		16742.5		16742.5
FERM, ARHGEF and pleckstrin domain-containing protein 2 OS=Mus musculus OX=10090 GN=Farp2 PE=1 SV=2	121.2	7	5	4	4	1	1	16579.8	6970	16579.8	6970	11774.9
Heterogeneous nuclear ribonucleoprotein L-like OS=Mus musculus OX=10090 GN=Hnrnpll PE=1 SV=3	64.1	9	3			1		16490.9		16490.9		16490.9
Brain-specific angiogenesis inhibitor 1-associated protein 2 OS=Mus musculus OX=10090 GN=Baiap2 PE=1 SV=2	59.2	31	15			19690		52981.1		2.69076		2.69076
39S ribosomal protein L19, mitochondrial OS=Mus musculus OX=10090 GN=Mrpl19 PE=1 SV=1	33.6	11	3			19875.5		52922.4		2.6627		2.6627
Crystallin beta-gamma domain-containing 1 OS=Mus musculus OX=10090 GN=Crybg1 PE=1 SV=1	223.3	1	2			1		16343.1		16343.1		16343.1
2-oxoisovalerate dehydrogenase subunit alpha OS=Mus musculus OX=10090 GN=Bckdha PE=1 SV=1	50.7	25	8			13286.3		52547.5		3.95503		3.95503
F-actin-uncapping protein LRRC16A OS=Mus musculus OX=10090 GN=Carmil1 PE=1 SV=2	151.8	8	5			1		16095.5		16095.5		16095.5
Discoidin, CUB and LCCL domain-containing protein 2 OS=Mus musculus OX=10090 GN=Dcbld2 PE=1 SV=1	83.7	18	11			1		16090.6		16090.6		16090.6
Sarcalumenin OS=Mus musculus OX=10090 GN=Srl PE=1 SV=1	99.1	54	100	39	60	15956.4	7500	2.53317e+08	18300000	15875.6	2440	9157.81
Nucleoporin 205 OS=Mus musculus OX=10090 GN=Nup205 PE=1 SV=1	233	1	3			1		15828		15828		15828
EMILIN-1 OS=Mus musculus OX=10090 GN=Emilin1 PE=1 SV=1	107.5	32	26	5	5	1	2610	15406.1	1	15406.1	0.000383142	7703.04
Importin subunit alpha-1 OS=Mus musculus OX=10090 GN=Kpna2 PE=1 SV=2	57.9	7	2			1		15306.7		15306.7		15306.7
Probable ATP-dependent RNA helicase DDX10 OS=Mus musculus OX=10090 GN=Ddx10 PE=1 SV=2	100.7	3	2			1		15240.6		15240.6		15240.6
MCG11180, isoform CRA_a OS=Mus musculus OX=10090 GN=Cars2 PE=1 SV=1	61.3	8	4			1		15192.2		15192.2		15192.2
Myelin protein zero-like protein 1 OS=Mus musculus OX=10090 GN=Mpzl1 PE=1 SV=1	29.5	26	5			1		15121.3		15121.3		15121.3
Paralemmin-1 OS=Mus musculus OX=10090 GN=Palm PE=1 SV=1	41.6	62	25	32	12	4950.49	1	50834.2	5880	10.2685	5880	2945.13
Tight junction protein ZO-2 OS=Mus musculus OX=10090 GN=Tjp2 PE=1 SV=2	131.2	9	7			1		14494.2		14494.2		14494.2
Nectin-2 OS=Mus musculus OX=10090 GN=Nectin2 PE=1 SV=2	57.3	21	5			1		14371		14371		14371
Leucine-rich repeat-containing G-protein coupled receptor 4 OS=Mus musculus OX=10090 GN=Lgr4 PE=1 SV=1	104.1	8	4			1		14308.7		14308.7		14308.7
Connector enhancer of kinase suppressor of ras 3 OS=Mus musculus OX=10090 GN=Cnksr3 PE=1 SV=1	61.8	21	8			1		14243		14243		14243
Proliferation marker protein Ki-67 OS=Mus musculus OX=10090 GN=Mki67 PE=1 SV=1	350.7	3	6			1		13936.8		13936.8		13936.8
Phosphatidylinositol 4-kinase alpha OS=Mus musculus OX=10090 GN=Pi4ka PE=1 SV=2	236.9	6	9			1		13873.5		13873.5		13873.5
NLR family member X1 OS=Mus musculus OX=10090 GN=Nlrx1 PE=1 SV=1	107.8	32	23			1		13580.3		13580.3		13580.3
Serine/arginine-rich-splicing factor 4 OS=Mus musculus OX=10090 GN=Srsf4 PE=1 SV=1	56.2	8	7			1		12870		12870		12870
Reticulon-4 OS=Mus musculus OX=10090 GN=Rtn4 PE=1 SV=2	126.5	62	179	57	219	18165.4	144000	2.2261e+08	36900000	12254.6	256.25	6255.42
Protein-glutamine gamma-glutamyltransferase K OS=Mus musculus OX=10090 GN=Tgm1 PE=1 SV=1	89.7	9	10			213204		49007.6		0.229862		0.229862
Insulin receptor substrate 1 OS=Mus musculus OX=10090 GN=Irs1 PE=1 SV=1	130.6	5	4			1		11884.2		11884.2		11884.2
28S ribosomal protein S29, mitochondrial OS=Mus musculus OX=10090 GN=Dap3 PE=1 SV=1	45.3	26	10			114380		48898.8		0.427512		0.427512
Translational activator of cytochrome c oxidase 1 OS=Mus musculus OX=10090 GN=Taco1 PE=1 SV=1	32.3	19	5			10754.6		48881.5		4.54517		4.54517
Probable peptidyl-tRNA hydrolase OS=Mus musculus OX=10090 GN=Ptrh1 PE=2 SV=1	22.1	34	4			1		11444.9		11444.9		11444.9
MMS19 nucleotide excision repair protein homolog OS=Mus musculus OX=10090 GN=Mms19 PE=1 SV=1	113	4	2			1		10910.9		10910.9		10910.9
Merlin OS=Mus musculus OX=10090 GN=Nf2 PE=1 SV=2	69.7	21	12			1		10807		10807		10807
Haloacid dehalogenase-like hydrolase domain-containing protein 3 OS=Mus musculus OX=10090 GN=Hdhd3 PE=1 SV=1	28	17	3			1		10416.7		10416.7		10416.7
Superkiller viralicidic activity 2-like (S. cerevisiae) OS=Mus musculus OX=10090 GN=Skiv2l PE=1 SV=1	137.4	3	2			1		9947.24		9947.24		9947.24
Protein LYRIC OS=Mus musculus OX=10090 GN=Mtdh PE=1 SV=1	63.8	65	117	41	58	14547.9	1630	9.53308e+07	1930000	6552.9	1184.05	3868.47
Stomatin-like protein 2, mitochondrial OS=Mus musculus OX=10090 GN=Stoml2 PE=1 SV=1	38.4	9	3			49704.9		46689.9		0.939342		0.939342
Zinc finger protein 629 OS=Mus musculus OX=10090 GN=Znf629 PE=2 SV=2	96	2	3			1		6439.37		6439.37		6439.37
Lamina-associated polypeptide 2, isoforms beta/delta/epsilon/gamma OS=Mus musculus OX=10090 GN=Tmpo PE=1 SV=4	50.3	62	54	62	59	8739.15	1	4.96308e+07	1560000	5679.13	1560000	782840
Integrin beta-1 OS=Mus musculus OX=10090 GN=Itgb1 PE=1 SV=1	88.2	48	108	40	105	8992.74	141000	5.0226e+07	890000	5585.17	6.31206	2795.74
Isoform 2 of Epsin-1 OS=Mus musculus OX=10090 GN=Epn1	60.2	14	5			1		4589.63		4589.63		4589.63
Coiled-coil domain-containing protein 47 OS=Mus musculus OX=10090 GN=Ccdc47 PE=1 SV=2	55.8	50	53	19	9	5729.04	1	2.32195e+07	427000	4052.95	427000	215526
Protein disulfide-isomerase A3 OS=Mus musculus OX=10090 GN=Pdia3 PE=1 SV=2	56.6	68	84	16	14	12116.6	5210	4.39301e+07	244000	3625.6	46.833	1836.22
Myb-binding protein 1A OS=Mus musculus OX=10090 GN=Mybbp1a PE=1 SV=2	151.9	56	115			8242.25		2.97555e+07		3610.12		3610.12
SPRY domain-containing protein 4 OS=Mus musculus OX=10090 GN=Spryd4 PE=1 SV=1	23.3	27	5			32326.2		45886.1		1.41947		1.41947
60S ribosomal protein L7a OS=Mus musculus OX=10090 GN=Rpl7a PE=1 SV=2	30	48	33	9	4	5371.65	32400	1.14333e+07	39500	2128.45	1.21914	1064.84
Ribosome-binding protein 1 OS=Mus musculus OX=10090 GN=Rrbp1 PE=1 SV=2	172.8	81	375			141028		2.80002e+08		1985.43		1985.43
Double-stranded RNA-binding protein Staufen homolog 1 OS=Mus musculus OX=10090 GN=Stau1 PE=1 SV=1	54.1	57	49			3887.72		7.48504e+06		1925.3		1925.3
Evolutionarily conserved-signaling intermediate in Toll pathway, mitochondrial OS=Mus musculus OX=10090 GN=Ecsit PE=1 SV=1	49.7	13	4			12421.2		45349.6		3.651		3.651
Pre-B-cell leukemia transcription factor-interacting protein 1 OS=Mus musculus OX=10090 GN=Pbxip1 PE=1 SV=2	81.1	48	55	20	25	21475.8	28200	3.99093e+07	1190000	1858.34	42.1986	950.269
HAUS augmin-like complex, subunit 6 OS=Mus musculus OX=10090 GN=Haus6 PE=1 SV=1	105.5	35	45	24	30	6291.55	1	8.80815e+06	873000	1400	873000	437200
60S ribosomal protein L4 OS=Mus musculus OX=10090 GN=Rpl4 PE=1 SV=3	47.1	58	70	14	10	36449.2	21200	4.87544e+07	69800	1337.6	3.29245	670.446
60S ribosomal protein L8 OS=Mus musculus OX=10090 GN=Rpl8 PE=1 SV=2	28	60	27	17	11	9232.7	112000	9.66202e+06	184000	1046.5	1.64286	524.071
Cytoskeleton-associated protein 4 OS=Mus musculus OX=10090 GN=Ckap4 PE=1 SV=2	63.7	73	61	36	28	24647.5	1	2.39375e+07	429000	971.196	429000	214986
Partitioning defective 3 homolog B OS=Mus musculus OX=10090 GN=Pard3b PE=1 SV=2	132.7	21	21			15592.5		44653.6		2.86378		2.86378
60S ribosomal protein L27a OS=Mus musculus OX=10090 GN=Rpl27a PE=1 SV=5	16.6	44	16	7	4	2485.05	42900	2.36375e+06	69000	951.188	1.60839	476.398
Protein disulfide-isomerase OS=Mus musculus OX=10090 GN=P4hb PE=1 SV=2	57	69	63	18	12	43156.4	1990	4.01634e+07	301000	930.648	151.256	540.952
60S ribosomal protein L13 OS=Mus musculus OX=10090 GN=Rpl13 PE=1 SV=3	24.3	39	19	14	11	9120.8	101000	8.41363e+06	116000	922.466	1.14851	461.807
40S ribosomal protein S9 OS=Mus musculus OX=10090 GN=Rps9 PE=1 SV=3	22.6	52	22	14	7	7260.39	37100	6.19138e+06	96800	852.761	2.60916	427.685
40S ribosomal protein S3a OS=Mus musculus OX=10090 GN=Rps3a PE=1 SV=3	29.9	61	49	16	8	15296.3	24500	1.19553e+07	72100	781.579	2.94286	392.261
Peptidyl-tRNA hydrolase 2, mitochondrial OS=Mus musculus OX=10090 GN=Ptrh2 PE=1 SV=1	19.5	20	3			12063.4		43226.4		3.58327		3.58327
Atypical kinase COQ8A, mitochondrial OS=Mus musculus OX=10090 GN=Coq8a PE=1 SV=2	71.7	7	4	7	4	38251.6	60600	43010.7	31200	1.12442	0.514851	0.819634
Translocation protein SEC62 OS=Mus musculus OX=10090 GN=Sec62 PE=1 SV=1	45.6	3	2			15931.6		42771.7		2.6847		2.6847
Extended synaptotagmin-1 OS=Mus musculus OX=10090 GN=Esyt1 PE=1 SV=2	121.5	54	95	31	42	61422.9	67400	4.67957e+07	1410000	761.86	20.9199	391.39
Bifunctional coenzyme A synthase OS=Mus musculus OX=10090 GN=Coasy PE=1 SV=2	62	17	10			41939.1		42280.4		1.00814		1.00814
40S ribosomal protein S2 OS=Mus musculus OX=10090 GN=Rps2 PE=1 SV=3	31.2	38	18	17	6	5933.31	49800	4.15658e+06	160000	700.55	3.21285	351.881
Plasma membrane calcium-transporting ATPase 1 OS=Mus musculus OX=10090 GN=Atp2b1 PE=1 SV=1	134.7	30	41	23	42	8372.64	10200	5.83053e+06	988000	696.379	96.8627	396.621
60S ribosomal protein L24 OS=Mus musculus OX=10090 GN=Rpl24 PE=1 SV=2	17.8	41	12	13	7	5684.92	26100	3.92464e+06	35000	690.361	1.341	345.851
Reticulophagy regulator 2 OS=Mus musculus OX=10090 GN=Retreg2 PE=1 SV=2	57.5	24	11			4484.94		3.03937e+06		677.682		677.682
26S proteasome regulatory subunit 6A OS=Mus musculus OX=10090 GN=Psmc3 PE=1 SV=2	49.5	68	42	21	8	15523.7	5980	1.05089e+07	346000	676.959	57.8595	367.409
UDP-glucose:glycoprotein glucosyltransferase 1 OS=Mus musculus OX=10090 GN=Uggt1 PE=1 SV=4	176.3	61	135	11	17	86903.2	26500	5.77702e+07	486000	664.765	18.3396	341.552
Beta-2-syntrophin OS=Mus musculus OX=10090 GN=Sntb2 PE=1 SV=1	57.4	5	4			31953.4		41355		1.29423		1.29423
Ribosomal L1 domain-containing protein 1 OS=Mus musculus OX=10090 GN=Rsl1d1 PE=1 SV=1	50.4	61	55			24624.1		1.61321e+07		655.135		655.135
60S ribosomal protein L19 OS=Mus musculus OX=10090 GN=Rpl19 PE=1 SV=1	23.5	28	11			3643.37		2.31737e+06		636.052		636.052
Protein SOGA1 OS=Mus musculus OX=10090 GN=Soga1 PE=1 SV=1	183	2	2			10766		41005.2		3.80877		3.80877
Nucleolin OS=Mus musculus OX=10090 GN=Ncl PE=1 SV=2	76.7	29	30	3	2	9278.36	1440	5.85296e+06	5830	630.819	4.04861	317.434
Tyrosine--tRNA ligase, mitochondrial OS=Mus musculus OX=10090 GN=Yars2 PE=1 SV=2	52.6	21	6			90068.4		40856.7		0.453619		0.453619
Lamin-B1 OS=Mus musculus OX=10090 GN=Lmnb1 PE=1 SV=3	66.7	45	47	6	5	4310.66	1	2.65829e+06	17700	616.678	17700	9158.34
Zinc finger RNA-binding protein OS=Mus musculus OX=10090 GN=Zfr PE=1 SV=2	116.8	32	36			9742.99		5.93855e+06		609.52		609.52
Biglycan OS=Mus musculus OX=10090 GN=Bgn PE=1 SV=1	41.6	56	90	8	4	125023	7440	7.40292e+07	31700	592.124	4.26075	298.192
Kinectin OS=Mus musculus OX=10090 GN=Ktn1 PE=1 SV=1	149.9	76	228	42	116	226557	21900	1.31058e+08	7430000	578.479	339.269	458.874
Sec1 family domain-containing protein 1 OS=Mus musculus OX=10090 GN=Scfd1 PE=1 SV=1	72.3	51	42	15	8	8256.88	1	4.73434e+06	33900	573.381	33900	17236.7
Malonyl-CoA-acyl carrier protein transacylase, mitochondrial OS=Mus musculus OX=10090 GN=Mcat PE=1 SV=3	41.9	18	7	11	5	45775.2	44300	39511.9	2100	0.863173	0.0474041	0.455288
Emerin OS=Mus musculus OX=10090 GN=Emd PE=1 SV=1	29.4	79	38	54	19	42421.4	1	2.4184e+07	310000	570.091	310000	155285
SUN domain-containing protein 2 OS=Mus musculus OX=10090 GN=Sun2 PE=1 SV=3	81.6	51	40	10	8	9902.23	1740	5.34648e+06	70200	539.927	40.3448	290.136
Isoform 2 of Inner nuclear membrane protein Man1 OS=Mus musculus OX=10090 GN=Lemd3	102.7	52	63			33416.1		1.76194e+07		527.273		527.273
Inositol 1,4,5-trisphosphate receptor type 3 OS=Mus musculus OX=10090 GN=Itpr3 PE=1 SV=3	304.1	34	134	7	15	27928.7	1	1.40799e+07	282000	504.136	282000	141252
Talin-1 OS=Mus musculus OX=10090 GN=Tln1 PE=1 SV=2	269.7	50	176	38	132	36658.6	226000	1.80259e+07	3290000	491.723	14.5575	253.14
Pumilio homolog 3 OS=Mus musculus OX=10090 GN=Pum3 PE=1 SV=1	72.9	42	38			10520.5		4.97787e+06		473.159		473.159
Protein disulfide-isomerase A6 OS=Mus musculus OX=10090 GN=Pdia6 PE=1 SV=3	48.1	36	20			20382.2		9.44706e+06		463.496		463.496
Caldesmon 1 OS=Mus musculus OX=10090 GN=Cald1 PE=1 SV=1	61.8	53	68	11	5	14074.7	1	6.25227e+06	10600	444.22	10600	5522.11
Lanosterol 14-alpha demethylase OS=Mus musculus OX=10090 GN=Cyp51a1 PE=1 SV=1	56.7	46	28			10826.8		4.75048e+06		438.77		438.77
RNA-binding protein Raly OS=Mus musculus OX=10090 GN=Raly PE=1 SV=3	33.2	41	24			11941.5		5.1824e+06		433.983		433.983
14-3-3 protein eta OS=Mus musculus OX=10090 GN=Ywhah PE=1 SV=2	28.2	19	17			18969.2		38416		2.02518		2.02518
Acyl-Coenzyme A dehydrogenase family, member 8 OS=Mus musculus OX=10090 GN=Acad8 PE=1 SV=1	45.1	25	7			20361.6		38381.8		1.885		1.885
DNA topoisomerase 1 OS=Mus musculus OX=10090 GN=Top1 PE=1 SV=2	90.8	35	34			9973.24		4.12031e+06		413.136		413.136
Src substrate cortactin OS=Mus musculus OX=10090 GN=Cttn PE=1 SV=2	61.2	50	45	22	9	13921.4	1	5.72233e+06	39400	411.047	39400	19905.5
LIM domain and actin-binding protein 1 OS=Mus musculus OX=10090 GN=Lima1 PE=1 SV=3	84	39	44	18	13	16492.4	19000	6.41059e+06	139000	388.7	7.31579	198.008
Signal recognition particle 54 kDa protein OS=Mus musculus OX=10090 GN=Srp54 PE=1 SV=2	55.7	37	22	4	2	8325.5	1	3.1793e+06	18300	381.875	18300	9340.94
Ubiquitin-conjugating enzyme E2 J1 OS=Mus musculus OX=10090 GN=Ube2j1 PE=1 SV=2	35	36	12			5680.76		2.09358e+06		368.538		368.538
ATP-dependent Clp protease proteolytic subunit, mitochondrial OS=Mus musculus OX=10090 GN=Clpp PE=1 SV=1	29.8	24	6			56793.7		36788.3		0.647754		0.647754
Histone H1.2 OS=Mus musculus OX=10090 GN=Hist1h1c PE=1 SV=2	21.3	48	35			63065.3		2.32035e+07		367.928		367.928
Phosphatidylinositide phosphatase SAC1 OS=Mus musculus OX=10090 GN=Sacm1l PE=1 SV=1	66.9	33	25	9	8	4561.84	25300	1.66856e+06	148000	365.764	5.8498	185.807
Thrombospondin-1 OS=Mus musculus OX=10090 GN=Thbs1 PE=1 SV=1	129.6	38	107	5	9	72007.3	16800	2.60338e+07	79200	361.544	4.71429	183.129
Polyadenylate-binding protein 1 OS=Mus musculus OX=10090 GN=Pabpc1 PE=1 SV=2	70.6	47	44	9	7	27879	9240	9.7792e+06	7750	350.772	0.838745	175.806
Transport and Golgi organization protein 1 homolog OS=Mus musculus OX=10090 GN=Mia3 PE=1 SV=2	213.5	43	101	13	23	115529	1	3.97336e+07	2200000	343.927	2200000	1.10017e+06
Ral GTPase-activating protein subunit alpha-1 OS=Mus musculus OX=10090 GN=Ralgapa1 PE=1 SV=1	283.9	4	10	5	9	5557.53	15400	36022.1	11200	6.48167	0.727273	3.60447
60S ribosomal protein L17 OS=Mus musculus OX=10090 GN=Rpl17 PE=1 SV=1	21.4	47	22			14163.8		4.85619e+06		342.859		342.859
rRNA 2'-O-methyltransferase fibrillarin OS=Mus musculus OX=10090 GN=Fbl PE=1 SV=2	34.3	50	43			32778.6		1.08789e+07		331.889		331.889
Microtubule-actin cross-linking factor 1 OS=Mus musculus OX=10090 GN=Macf1 PE=1 SV=2	831.4	17	115			22569.4		7.42935e+06		329.178		329.178
Laminin subunit beta-2 OS=Mus musculus OX=10090 GN=Lamb2 PE=1 SV=2	196.5	16	29			15072		4.91943e+06		326.394		326.394
Neuroblastoma-amplified sequence OS=Mus musculus OX=10090 GN=Nbas PE=1 SV=1	265.6	1	2			8010.68		34978.8		4.36652		4.36652
Pre-mRNA-processing-splicing factor 8 OS=Mus musculus OX=10090 GN=Prpf8 PE=1 SV=2	273.4	23	77	1	2	10596.7	2880	3.31544e+06	11500	312.874	3.99306	158.433
40S ribosomal protein S25 OS=Mus musculus OX=10090 GN=Rps25 PE=1 SV=1	13.7	30	11	10	2	6124.96	5830	1915068	25700	312.666	4.40823	158.537
40S ribosomal protein S8 OS=Mus musculus OX=10090 GN=Rps8 PE=1 SV=2	24.2	51	25	23	9	30219.6	10400	9.32038e+06	40500	308.421	3.89423	156.158
Heterogeneous nuclear ribonucleoprotein U-like protein 2 OS=Mus musculus OX=10090 GN=Hnrnpul2 PE=1 SV=2	84.9	43	81			34991.4		1.05884e+07		302.599		302.599
Sodium/potassium-transporting ATPase subunit alpha-1 OS=Mus musculus OX=10090 GN=Atp1a1 PE=1 SV=1	112.9	34	58	25	51	37131.3	97700	1.12295e+07	1170000	302.426	11.9754	157.201
Carnitine O-palmitoyltransferase 1, brain isoform OS=Mus musculus OX=10090 GN=Cpt1c PE=1 SV=1	90	21	17			3845.75		1.1424e+06		297.055		297.055
Golgin subfamily A member 5 OS=Mus musculus OX=10090 GN=Golga5 PE=1 SV=2	82.3	56	64	51	56	15498.2	5020	4.54138e+06	76800	293.025	15.2988	154.162
ATP-binding cassette sub-family F member 1 OS=Mus musculus OX=10090 GN=Abcf1 PE=1 SV=1	94.9	23	23	5	3	4831.58	1	1.39897e+06	15300	289.547	15300	7794.77
Integrin alpha-7 OS=Mus musculus OX=10090 GN=Itga7 PE=1 SV=1	124.5	31	40	25	36	46296.4	20700	1.33302e+07	614000	287.93	29.6618	158.796
Heterogeneous nuclear ribonucleoprotein Q OS=Mus musculus OX=10090 GN=Syncrip PE=1 SV=2	69.6	45	39			19164		5.39679e+06		281.61		281.61
Isoform 2 of Glucosidase 2 subunit beta OS=Mus musculus OX=10090 GN=Prkcsh	59.5	30	19			11969.9		3.22664e+06		269.563		269.563
Protein ERGIC-53 OS=Mus musculus OX=10090 GN=Lman1 PE=1 SV=1	57.8	43	28	2	2	15521.9	3700	4.13403e+06	20500	266.335	5.54054	135.938
Polyadenylate-binding protein OS=Mus musculus OX=10090 GN=Pabpc4 PE=1 SV=1	72.2	31	23			8348.67		2.22115e+06		266.049		266.049
Ribosome biogenesis protein BRX1 homolog OS=Mus musculus OX=10090 GN=Brix1 PE=1 SV=3	41.2	33	14			4656.92		1.23289e+06		264.743		264.743
Protein sel-1 homolog 1 OS=Mus musculus OX=10090 GN=Sel1l PE=1 SV=2	88.3	20	15			6007.36		1.58514e+06		263.866		263.866
Uncharacterized protein C4orf54 homolog OS=Mus musculus OX=10090 PE=1 SV=1	189.6	7	10	3	8	4392.52	12500	1.13801e+06	83500	259.08	6.68	132.88
Ppfia1 protein OS=Mus musculus OX=10090 GN=Ppfia1 PE=1 SV=1	142.6	2	2			23518.3		31536.6		1.34094		1.34094
Protocadherin 18 OS=Mus musculus OX=10090 GN=Pcdh18 PE=1 SV=2	125.3	15	11			22241.5		31386.2		1.41115		1.41115
Coiled-coil domain-containing protein 102A OS=Mus musculus OX=10090 GN=Ccdc102a PE=1 SV=2	62.6	57	39	7	3	13574.4	1	3.49091e+06	4650	257.169	4650	2453.58
Multiple epidermal growth factor-like domains protein 10 OS=Mus musculus OX=10090 GN=Megf10 PE=1 SV=1	122.9	13	15	6	6	10170.9	1	2.51943e+06	71600	247.71	71600	35923.9
NADPH--cytochrome P450 reductase OS=Mus musculus OX=10090 GN=Por PE=1 SV=2	77	40	42			37846.1		9.31872e+06		246.226		246.226
Cation-independent mannose-6-phosphate receptor OS=Mus musculus OX=10090 GN=Igf2r PE=1 SV=1	273.6	31	95	19	73	32735.1	21000	7.85699e+06	877000	240.017	41.7619	140.89
Dolichyl-diphosphooligosaccharide--protein glycosyltransferase subunit STT3B OS=Mus musculus OX=10090 GN=Stt3b PE=1 SV=1	93.3	18	26	3	4	13459.6	1	3.1636e+06	14400	235.045	14400	7317.52
Phosphatidate cytidylyltransferase, mitochondrial OS=Mus musculus OX=10090 GN=Tamm41 PE=1 SV=1	37.9	18	4			16645.8		30618.2		1.83939		1.83939
Isoform 2 of Sarcoplasmic/endoplasmic reticulum calcium ATPase 2 OS=Mus musculus OX=10090 GN=Atp2a2	109.7	42	90			34993.1		8.20756e+06		234.548		234.548
Nesprin-3 OS=Mus musculus OX=10090 GN=Syne3 PE=1 SV=1	112	65	98	9	12	61088	1	1.42125e+07	82200	232.656	82200	41216.3
Protein arginine methyltransferase NDUFAF7, mitochondrial OS=Mus musculus OX=10090 GN=Ndufaf7 PE=1 SV=4	48.4	15	7			105953		30274.3		0.285734		0.285734
Heterogeneous nuclear ribonucleoprotein D0 OS=Mus musculus OX=10090 GN=Hnrnpd PE=1 SV=2	38.3	33	18	6	3	6936.22	7090	1.61047e+06	78900	232.182	11.1283	121.655
Procollagen-lysine,2-oxoglutarate 5-dioxygenase 2 OS=Mus musculus OX=10090 GN=Plod2 PE=1 SV=1	86.8	31	28			22751.7		5.25398e+06		230.927		230.927
Myoferlin OS=Mus musculus OX=10090 GN=Myof PE=1 SV=1	234.4	48	175	22	79	84383.2	220000	1.93917e+07	1230000	229.806	5.59091	117.698
Glypican-1 OS=Mus musculus OX=10090 GN=Gpc1 PE=1 SV=1	61.3	51	44	14	6	120091	1	2.72199e+07	348000	226.66	348000	174113
Plexin-B2 OS=Mus musculus OX=10090 GN=Plxnb2 PE=1 SV=1	206.1	31	56	1	2	36570.5	3160	8.17547e+06	27900	223.554	8.82911	116.191
Heterogeneous nuclear ribonucleoprotein U OS=Mus musculus OX=10090 GN=Hnrnpu PE=1 SV=1	87.9	59	167	16	31	637846	180000	1.42563e+08	200000	223.508	1.11111	112.309
[truncated: 601 more rows]
