# Supplementary material for: The nuclear envelope protein Net39 is essential for muscle nuclear integrity and chromatin organization
Source: Nat Commun. 2021 Jan 29;12:690. doi: 10.1038/s41467-021-20987-x (PMC7846557; doi:10.1038/s41467-021-20987-x)
Supplement: Supplementary file 4 — Supplementary Data 2 [file 41467_2021_20987_MOESM4_ESM.xlsx]

## Sheet: metabolomics
Compound Name	Formula	Mass	N-QD-WT-1	N-QD-WT-2	N-QD-WT-3	N-QD-KO-1	N-QD-KO-2	N-QD-KO-3	WT-Mean	KO-Mean	FC	p-val
10-HYDROXYDECANOATE	C10 H20 O3	188.142			1421.34	1729.98		1533.79	1421.34	1631.88	1.14813	#DIV/0!
1-AMINOCYCLOPROPANECARBOXYLATE	C4 H7 N O2	101.048				1199.27	2993.94	3373.05	#DIV/0!	2522.09	#DIV/0!	#DIV/0!
1-HYDROXY-2-NAPHTHOATE	C11 H8 O3	188.047	288.978	318.475	1021.31		510.227	657.137	542.92	583.682	1.07508	0.904869
2,3-DIAMINOPROPIONATE	C3 H8 N2 O2	104.056	64.693	280.114	169.172	218.425	251.259	43.2925	171.326	170.992	0.998049	0.997203
2,3-DIHYDROXYBENZOATE	C7 H6 O4	154.026	63.1825			90.9495			63.1825	90.9495	1.43947	#DIV/0!
2',4'-DIHYDROXYACETOPHENONE	C8 H8 O3	152.048	1447.23	1413.34	2832.58	2110.89	825.29	1693.39	1897.72	1543.19	0.813183	0.58735
2,4-DIHYDROXYPTERIDINE	C6 H4 N4 O2	164.034	120.892	30.833	277.107	125.867	197.443	75.1225	142.944	132.811	0.929111	0.905572
2,5-DIHYDROXYBENZOATE	C7 H6 O4	154.026			899.499				899.499	#DIV/0!	#DIV/0!	#DIV/0!
2-AMINOPHENOL-1	C6 H7 N O	109.053	261.158	188.059	467.086	124.379	253.729	457.178	305.435	278.429	0.911583	0.843102
2-AMINOPHENOL-2	C6 H7 N O	109.053	1077.59	794.8	639.785	560.683	700.902	947.738	837.39	736.441	0.879448	0.586605
2-HYDROXY-4-(METHYLTHIO)BUTANOATE	C5 H10 O3 S	150.035	2316.38	2415.39	1971.62	1740.76	2733.57	4725.78	2234.46	3066.7	1.37246	0.401661
2-HYDROXYBUTYRATE	C4 H8 O3	104.047	15212.2	22740.7	43139.2	60241.3	52265.9	79232.8	27030.7	63913.3	2.36447	0.0331738
2-HYDROXYPHENYLACETATE	C8 H8 O3	152.048	1435.73	1863.22	1819.67	2257.66	2686.22	3173.42	1706.21	2705.77	1.58584	0.0282689
2-METHYLGLUTARATE	C6 H10 O4	146.058	14919.9	9091.81	9836.55	17759.3	16688.1	26443	11282.8	20296.8	1.79892	0.0660286
2-METHYLMALEATE	C5 H6 O4	130.026	5603.84	5591.71	6615.69	3808.86	4132.75	5391.91	5937.08	4444.5	0.748601	0.0647224
2-PROPENOATE-2	C3 H4 O2	72.0209	141.29		982.562	1973.09	310.273		561.926	1141.68	2.03172	0.597283
2-UNDECANONE	C11 H22 O	170.167	279.097		94.025	51.2425	136.796	94.0005	186.561	94.0132	0.503927	0.310289
3-(2-HYDROXYPHENYL)PROPANOATE	C9 H10 O3	166.063	261.187		158.568		311.238	562.318	209.877	436.778	2.08111	0.236289
3,4 DIHYDROXYMANDELATE	C8 H8 O5	184.037	601.946	897.498	797.353	905.955	1017.89	1306.43	765.599	1076.76	1.40643	0.102577
3,4-DIHYDROXYBENZOATE	C7 H6 O4	154.027	2.112	555.864			3633.4	1076.43	278.988	2354.91	8.4409	0.253431
3,4-DIHYDROXYPHENYLACETATE-1	C8 H8 O4	168.042	2285.66	3882.45	4127.93	4627.21	4709.3	4912.59	3432.01	4749.7	1.38394	0.0869366
3,4-DIHYDROXYPHENYLACETATE-2	C8 H8 O4	168.04	2650.32	1291.01		1527.5	2329.3	4755.3	1970.67	2870.7	1.45672	0.552996
3,4-DIHYDROXYPHENYLGLYCOL	C8 H10 O4	170.057	51.2422	133.33	293.526	374.12	421.344	392.528	159.366	395.997	2.48483	0.0309116
3,5-DIIODO-L-THYRONINE	C15 H13 I2 N O4	524.899					275.941		#DIV/0!	275.941	#DIV/0!	#DIV/0!
3-DEHYDROSHIKIMATE	C7 H8 O5	172.035	1970.56	963.759	9861.8	7371.06	3225.39	1206.04	4265.37	3934.17	0.922349	0.92595
3-HYDROXYANTHRANILATE	C7 H7 N O3	153.045	52.7575	64.2	42.8075	111.926	28.8775	184.097	53.255	108.3	2.03362	0.290848
3-HYDROXYBENZALDEHYDE	C7 H6 O2	122.037	281.77	28.436		1141.9			155.103	1141.9	7.36224	#DIV/0!
3-HYDROXYMETHYLGLUTARATE	C6 H10 O5	162.053	14439.9	15357.7	20098.5	14221.5	10601.2	20390.5	16632.1	15071.1	0.906148	0.665734
3-HYDROXYPHENYLACETATE	C8 H8 O3	152.048	1397.98	1444.69	1341.26	1303.45	716.337	1553.1	1394.64	1190.96	0.853956	0.460644
3-METHOXY-4-HYDROXYMANDELATE	C9 H10 O5	198.051	32.3375					465.163	32.3375	465.163	14.3846	#DIV/0!
3-METHOXYTYROSINE	C10 H13 N O4	211.085	2237.41	5328.23	16819.4	8638.57	2141.25	1785.97	8128.34	4188.6	0.515308	0.47181
3-METHYL-2-OXINDOLE	C9 H9 N O	147.068		45.2725		147.757	222.382	353.225	45.2725	241.122	5.32601	#DIV/0!
3-METHYL-2-OXOVALERATE	C6 H10 O3	130.063	33486.5	40689.6	17885	6147.06	5970.96	8887.73	30687	7001.92	0.228172	0.0252359
3-SULFINOALANINE	C3 H7 N O4 S	153.01	195156	270353	133201	110215	185220	165983	199570	153806	0.770688	0.372254
4-ACETAMIDOBUTANOATE	C6 H11 N O3	145.074	81.1325	193.451	458.735	517.44	273.665	805.493	244.44	532.199	2.17722	0.204747
4-COUMARATE	C9 H8 O3	164.047	1321.86	5354.18	3420.31	4520.28	4016.71	8325.54	3365.45	5620.84	1.67016	0.276273
4-HYDROXYBENZALDEHYDE	C7 H6 O2	122.037	69811.7	70945.6	105745	79329.2	95479.2	78550	82167.3	84452.8	1.02781	0.869189
4-HYDROXYBENZOATE	C7 H6 O3	138.032	3189.47	5705.83	1150.72	6757.04	5604.83	13662.3	3348.67	8674.74	2.5905	0.133986
4-METHYLCATECHOL	C7 H8 O2	124.052	438.349		238.851	578.644	798.432	162.237	338.6	513.104	1.51537	0.53851
4-PYRIDOXATE	C8 H9 N O4	183.053	1568.57	2634.77	897.366	777.599	2701.43	5879.46	1700.23	3119.5	1.83475	0.417447
5-HYDROXYINDOLEACETATE	C10 H9 N O3	191.058		208.444	307.952	266.66	28.855	179.597	258.198	158.371	0.613369	0.379306
5-HYDROXYLYSINE	C6 H14 N2 O3	162.101	2222.99	2767.1	5345.64	2449.7	1109.93	1823.06	3445.25	1794.23	0.520784	0.186896
5-HYDROXYTRYPTOPHAN	C11 H12 N2 O3	220.088	1292.41	1583.06	2681.54	1036.14	671.143	1222.66	1852.34	976.648	0.527252	0.12534
5-VALEROLACTONE	C5 H8 O2	100.053							#DIV/0!	#DIV/0!	#DIV/0!	#DIV/0!
6-CARBOXYHEXANOATE	C7 H12 O4	160.073		6996.45	4552.37	8930.87	19639.9	12439.2	5774.41	13670	2.36734	0.154632
6-PHOSPHOGLUCONATE	C6 H13 O10 P	276.03	49109.1	79699.5	97608.7	30872.9	48409.4	31051.6	75472.4	36778	0.487304	0.0648121
ACETOIN	C4 H8 O2	88.0527	6335.19	6318.14	8456.03	6292.65	5585.74	10305.7	7036.45	7394.7	1.05091	0.837013
ADENOSINE 2',3'-CYCLIC PHOSPHATE	C10 H12 N5 O6 P	329.052	53231	82587.6	53916.1	35361.3	32214.1	37542.3	63244.9	35039.2	0.554025	0.0450476
ADENOSINE DIPHOSPHATE RIBOSE	C15 H23 N5 O14 P2	559.071	7.72916e+06	8.57712e+06	6.43158e+06	4.82207e+06	6.32103e+06	4.87377e+06	7.57929e+06	5.33896e+06	0.704414	0.0477656
ADIPATE	C6 H10 O4	146.058	16686.5	10993.3	9648	19209.5	17994.1	27624	12442.6	21609.2	1.73671	0.0692676
ADP-GLUCOSE	C16 H25 N5 O15 P2	589.073	67995.9	35456.6	24150.2	94026.1	47865.1	132563	42534.2	91484.7	2.15085	0.152932
AICAR	C9 H15 N4 O8 P	338.062	76177	66290.6	254570	29024.3	35035.2	42569	132346	35542.8	0.268561	0.189466
ALLANTOIN	C4 H6 N4 O3	158.044	54925.7	59181.1	90890.3	125498	83433.8	102194	68332.4	103709	1.51771	0.100601
ALLOTHREONINE	C4 H9 N O3	119.058	34049.4	37617.1	121116	99643.2	70509.2	115255	64260.8	95135.9	1.48047	0.380081
AMINOADIPATE	C6 H11 N O4	161.069	69735.6	117143	243720	108888	50135.8	33436	143533	64153.2	0.446958	0.234422
ANILINE-2-SULFONATE	C6 H7 N O3 S	173.014	92.1816		46.6538				69.4177	#DIV/0!	#DIV/0!	#DIV/0!
ANSERINE	C10 H16 N4 O3	240.123	507700	519982	1.25113e+06	482216	1.074e+06	833990	759605	796735	1.04888	0.90744
ARABINOSE	C5 H10 O5	150.053	10132.5	10281.3	10351	5747.62	9759.95	9780.65	10254.9	8429.41	0.821986	0.245482
ARABITOL	C5 H12 O5	152.069							#DIV/0!	#DIV/0!	#DIV/0!	#DIV/0!
ARACHIDATE	C20 H40 O2	312.302							#DIV/0!	#DIV/0!	#DIV/0!	#DIV/0!
ASCORBATE	C6 H8 O6	176.032	644801	2.92332e+06	1.39163e+06	38731.8	1140.82	16208.5	1.65325e+06	18693.7	0.0113072	0.0714386
ASPARAGINE	C4 H8 N2 O3	132.053	5229.72	26261.9	66711.8	65981.5	34995.9	62363.6	32734.5	54447	1.66329	0.349712
ASPARTATE	C4 H7 N O4	133.038	182996	287496	469762	2.14905e+06	813243	720892	313418	1.22773e+06	3.91722	0.123016
AZELATE	C9 H16 O4	188.105	98783.7	115156	131383	209281	139901	242981	115108	197388	1.71481	0.0606969
BENZALDEHYDE	C7 H6 O	106.042	309.036	331.018	829.774	607.649	13.4473	506.281	489.943	375.792	0.767013	0.671873
BENZOATE	C7 H6 O2	122.037	12652.5	17973	17346.6	11976.3	14459.1	12211.8	15990.7	12882.4	0.805621	0.169304
BETA-GLYCEROPHOSPHATE	C3 H9 O6 P	172.014	7.30882e+06	1.56662e+07	1.22314e+07	5.00926e+06	1.00962e+07	7.93943e+06	1.17355e+07	7.68162e+06	0.654565	0.226382
BETA-NICOTINAMIDE ADENINE DINUCLEOTIDE-2	C21 H27 N7 O14 P2	663.109	1.22078e+06	1.1702e+06	716108	1.02596e+06	1.39259e+06	1.13991e+06	1.0357e+06	1.18615e+06	1.14527	0.480487
BILIVERDIN	C33 H34 N4 O6	582.247				481.017		6252.58	#DIV/0!	3366.8	#DIV/0!	#DIV/0!
BIOTIN	C10 H16 N2 O3 S	244.093		1237.68	494.018	273.128	688.043	812.417	865.849	591.196	0.682793	0.487613
BUTANOATE	C4 H8 O2	88.0527	4024.28	4130.18	10711.7	8269.94	5240.99	5000.87	6288.71	6170.6	0.981219	0.96385
CARNOSINE	C9 H14 N4 O3	226.107	707269	1.03378e+06	4.80484e+06	1.76745e+06	1.09046e+06	685099	2.18196e+06	1.181e+06	0.541257	0.500243
CDP-ETHANOLAMINE	C11 H20 N4 O11 P2	446.06	696325	607303	604253	693622	1.13401e+06	1.55866e+06	635960	1.12876e+06	1.77489	0.121683
CHOLATE	C24 H40 O5	408.286	193.527	1521.76	870.625	382.578		2133.22	861.971	1257.9	1.45933	0.661872
CIS-4-HYDROXY-D-PROLINE	C5 H9 N O3	131.058	109570	95629.2	487048	23838.6			230749	23838.6	0.10331	#DIV/0!
CITICOLINE-1	C14 H26 N4 O11 P2	488.106	81335.8	119169	76306.5	97790.6	127693	115807	92270.5	113764	1.23294	0.252288
CITRAMALATE	C5 H8 O5	148.037	11375.3	21286	19147	25892.4	11955	17410.1	17269.4	18419.2	1.06658	0.831088
CITRATE	C6 H8 O7	192.027	4.09435e+06	7.1612e+06	4.66806e+06	2.67721e+06	1.66627e+06	2.51157e+06	5.30787e+06	2.28502e+06	0.430496	0.0381353
CORTISOL	C21 H30 O5	362.209	1076.47	1636.06	2955.15	2204.62	2356.17	4094.65	1889.23	2885.15	1.52716	0.292997
CORTISOL 21-ACETATE	C23 H32 O6	404.23		573.303	238.909	422.038	16.078		406.106	219.058	0.539411	0.550681
CORTISONE	C21 H28 O5	360.194							#DIV/0!	#DIV/0!	#DIV/0!	#DIV/0!
CYCLIC AMP	C10 H12 N5 O6 P	329.052	53188.2	82926.9	53975.8	35275.2	32191.7	39154.7	63363.6	35540.6	0.560898	0.0495526
CYCLIC GMP	C10 H12 N5 O7 P	345.046	1595.98	2094.84	3371.06	1290.51	2711.09	1596.97	2353.96	1866.19	0.792788	0.514233
CYSTATHIONINE	C7 H14 N2 O4 S	222.067	898.72	1267.71	3210.21	3178.3	816.64	974.601	1792.22	1656.51	0.924281	0.903079
CYSTEATE	C3 H7 N O5 S	169.005	1307.93	2362.04	359.088	1243.71	2230.73	4041.19	1343.02	2505.21	1.86536	0.310954
CYSTINE	C6 H12 N2 O4 S2	240.024			498.992				498.992	#DIV/0!	#DIV/0!	#DIV/0!
CYTIDINE 2',3'-CYCLIC PHOSPHATE-1	C9 H12 N3 O7 P	305.038	223716	280975	120040	50427.7	152632	80073.4	208244	94377.7	0.453208	0.111946
CYTIDINE MONOPHOSPHATE	C9 H14 N3 O8 P	323.052	1.01005e+06	1.44602e+06	1.28073e+06	1.35275e+06	1.42981e+06	2.08227e+06	1.2456e+06	1.62161e+06	1.30187	0.227471
CYTIDINE	C9 H13 N3 O5	243.088	88263	38492.4	58720.4	141038	174666	246842	61825.2	187515	3.03299	0.0216876
D-ALANINE	C3 H7 N O2	89.0478	70312.2	108471	153123	610757	256681	230959	110636	366133	3.30936	0.11014
DECANOATE	C10 H20 O2	172.146	420.379	173.326	830.011	683.532	434.016	335.512	474.572	484.353	1.02061	0.966319
DEOXYADENOSINE MONOPHOSPHATE	C10 H14 N5 O6 P	331.067	4361.12	7204.93	6335.09	9418.31	11488.9	12646.5	5967.05	11184.6	1.87439	0.0145457
DEOXYCHOLATE	C24 H40 O4	392.292	815.9	1454.13	584.563	1834.28	6405.49	68430.5	951.531	25556.8	26.8586	0.315861
DEOXYCYTIDINE MONOPHOSPHATE-1	C9 H14 N3 O7 P	307.052	10747.4	15073.3	13324.9	22150.2	19768.7	17817.4	13048.5	19912.1	1.526	0.0180192
DEOXYCYTIDINE MONOPHOSPHATE-2	C9 H14 N3 O7 P	307.058	42831.3	63786.8	52612.2	74418.6	80247.9	58227	53076.8	70964.5	1.33702	0.116197
DEOXYCYTIDINE-1	C9 H13 N3 O4	227.091	1550.15	2005.44	5144.43	2352.19	2148.22	2313.32	2900.01	2271.25	0.783187	0.608072
DEOXYCYTIDINE-2	C9 H13 N3 O4	227.09				980.094	62.704	605.974	#DIV/0!	549.591	#DIV/0!	#DIV/0!
DEOXYGUANOSINE	C10 H13 N5 O4	267.097	17828	28558.6	12999.6	25468.2	21692.4	31433.6	19795.4	26198	1.32344	0.301529
DEOXYGUANOSINE-MONOPHOSPHATE	C10 H14 N5 O7 P	347.063	6.75081e+06	1.15881e+07	4.08101e+06	5.84719e+06	4.05726e+06	6.37862e+06	7.47332e+06	5.42769e+06	0.726275	0.425241
DEOXYURIDINE	C9 H12 N2 O5	228.074	25633.5	68767.5	81373.9	38524.6	17872.5	30539.8	58591.6	28979	0.494592	0.173688
DEOXYURIDINE-MONOPHOSPHATE	C9 H13 N2 O8 P	308.042	5.07053e+06	4.4705e+06	4.59761e+06	4.11919e+06	5.11376e+06	4.64276e+06	4.71288e+06	4.62523e+06	0.981403	0.809482
DIAMINOPIMELATE	C7 H14 N2 O4	190.095							#DIV/0!	#DIV/0!	#DIV/0!	#DIV/0!
DIHYDROFOLATE	C19 H21 N7 O6	443.156	2364.12	1822.54	2926.79	710.927	608.842	1010.42	2371.15	776.73	0.327575	0.0094589
DOCOSAHEXAENOATE	C22 H32 O2	328.24	11487.5		42241.7	1.50333e+06	1.4745e+06	2.90926e+06	26864.6	1.96237e+06	73.0465	0.0506532
D-ORNITHINE	C5 H12 N2 O2	132.09	143327	110805	474828	245485	105164	121679	242987	157442	0.647946	0.529607
D-RIBOSE 5-PHOSPHATE	C5 H11 O8 P	230.019	1.01838e+06	819696	926788	973955	891735	1.29944e+06	921620	1.05504e+06	1.14477	0.385518
EICOSAPENTAENOATE	C20 H30 O2	302.224			819.368	13739.5	11813.1	31631.5	819.368	19061.4	23.2635	#DIV/0!
ELAIDATE	C18 H34 O2	282.255	841.858		11454	71437.4	62638.1	76544	6147.9	70206.5	11.4196	0.00228935
EPINEPHRINE	C9 H13 N O3	183.089							#DIV/0!	#DIV/0!	#DIV/0!	#DIV/0!
ETHANOLAMINE PHOSPHATE	C2 H8 N O4 P	141.019	19429.9	29156.8	53299.7	50182.6	26392.6	30456.5	33962.1	35677.2	1.0505	0.8972
ETHYLMALONATE	C5 H8 O4	132.042	4828.73	5972.99	6529.19	7793.34	8205.23	9713.19	5776.97	8570.59	1.48358	0.022089
FAD	C27 H33 N9 O15 P2	785.156							#DIV/0!	#DIV/0!	#DIV/0!	#DIV/0!
FERULATE	C10 H10 O4	194.058		1683.33	1936.54	848.596	4546.49	4540.4	1809.94	3311.83	1.8298	0.415284
FOLATE	C19 H19 N7 O6	441.141			9.9225	76.5225	1356.68		9.9225	716.602	72.22	#DIV/0!
HEXOSE	C6 H12 O6	180.064	92988.7	107761	87906.8	48682.9	105791	83924.1	96218.7	79466	0.825889	0.396752
FRUCTOSE 6-PHOSPHATE	C6 H13 O9 P	260.03	5.0191e+07	3.38097e+07	6.36087e+07	2.02915e+07	3.88541e+07	2.00186e+07	4.92031e+07	2.63881e+07	0.536309	0.0984973
FUMARATE	C4 H4 O4	116.011	96718.5	153271	128136	225322	315055	302667	126042	281015	2.22953	0.00884421
GALACTARATE	C6 H10 O8	210.038	7286.38	8349.48	9024.98	6800.77	5838.06	7170.47	8220.28	6603.1	0.803269	0.0657715
GALACTITOL	C6 H14 O6	182.079	5479.39	1840.3	1066.55	8920.81	35441.7	50283.2	2795.41	31548.6	11.2859	0.0775093
GALACTURONATE	C6 H10 O7	194.043	3363.1	2665.85	9163.24	24204.6	9469.7	15051.9	5064.06	16242	3.20731	0.0787975
GAMMA-LINOLENATE	C18 H30 O2	278.224	68.1218		208.939	2535.11	6538.69	6106.8	138.531	5060.2	36.5277	0.0575137
GLUCONATE	C6 H12 O7	196.059	672648	622912	1.01353e+06	1.43221e+06	989873	864711	769696	1.0956e+06	1.42342	0.198068
GLUCONOLACTONE	C6 H10 O6	178.047	8478.4	11258	7956.42	8299.92	9604.4	9301.76	9230.94	9068.69	0.982424	0.889666
GLUCOSAMINE 6-PHOSPHATE	C6 H14 N O8 P	259.046	115715	146813	112907	281603	214053	327900	125145	274519	2.19361	0.012716
GLUCOSE 1-PHOSPHATE	C6 H13 O9 P	260.03	5.01911e+07	3.38097e+07	6.36087e+07	2.02915e+07	3.88541e+07	2.00187e+07	4.92032e+07	2.63881e+07	0.536309	0.0984971
GLUCOSE 6-PHOSPHATE	C6 H13 O9 P	260.03	5.01908e+07	3.38095e+07	6.36425e+07	2.02912e+07	3.88538e+07	2.00184e+07	4.92143e+07	2.63878e+07	0.536183	0.0985505
GLUCURONATE	C6 H10 O7	194.043	3775.03	2393.75	9485.62	23792.7	9845.81	15150.9	5218.13	16263.1	3.11665	0.0745922
GLUTAMATE	C5 H9 N O4	147.054	368007	652523	1.39245e+06	5.74007e+06	9.20072e+06	1.10325e+07	804327	8.65775e+06	10.764	0.00767378
GLUTAMINE	C5 H10 N2 O3	146.07	1.04546e+06	837304	3.25862e+06	3.2039e+06	3.00198e+06	4.64438e+06	1.71379e+06	3.61675e+06	2.11038	0.110571
GLUTARATE	C5 H8 O4	132.042	3737.53	5285.47	7827.98	4603.56	7194.22	11146.7	5616.99	7648.17	1.36161	0.416805
GLUTATHIONE REDUCED	C10 H17 N3 O6 S	307.084	1.07741e+07	1.57551e+07	1.35447e+07	1.8224e+07	1.93381e+07	1.56348e+07	1.3358e+07	1.77323e+07	1.32747	0.0731175
GLYCERALDEHYDE	C3 H6 O3	90.0321	1.8335e+07	1.68287e+07	1.68337e+07	1.41683e+07	1.84953e+07	1.58554e+07	1.73324e+07	1.6173e+07	0.933105	0.440483
GLYCERALDEHYDE 3-PHOSPHATE	C3 H7 O6 P	169.998	172544	136666	206533	64924.1	117069	74536.7	171914	85509.8	0.497398	0.0284578
GLYCERATE	C3 H6 O4	106.027	70616.6	60190.5	104984	42238.2	103395	44997.9	78597	63543.6	0.808473	0.566073
GLYCEROL 3-PHOSPHATE	C3 H9 O6 P	172.014	7.30952e+06	1.56659e+07	1.22329e+07	5.01017e+06	1.00964e+07	7.94001e+06	1.17361e+07	7.68219e+06	0.654577	0.226335
GLYCINE	C2 H5 N O2	75.0325	4277.51	4664.06	9033.31	4973.51	1908.91	2513.37	5991.63	3131.93	0.522718	0.185352
GLYCOCHENODEOXYCHOLATE	C26 H43 N O5	449.312						5.872	#DIV/0!	5.872	#DIV/0!	#DIV/0!
GLYCOCHOLATE	C26 H43 N O6	465.314			356.767				356.767	#DIV/0!	#DIV/0!	#DIV/0!
GLYCOLATE	C2 H4 O3	76.0161	12452.3	11299.1	14704.9	20564.1	15067.4	25741	12818.8	20457.5	1.5959	0.0778588
GUANOSINE MONOPHOSPHATE	C10 H14 N5 O8 P	363.057	876872	1.21055e+06	2.22688e+06	4.64209e+06	2.70866e+06	5.67441e+06	1.4381e+06	4.34172e+06	3.01906	0.0389077
GUANOSINE	C10 H13 N5 O5	283.091	164090	202601	187253	410217	227289	401627	184648	346378	1.87588	0.0559721
HIPPURATE	C9 H9 N O3	179.058	51795.9	56954.8	9180.51	13415.1	72575.3	124461	39310.4	70150.4	1.78452	0.433673
HOMOCYSTINE	C8 H16 N2 O4 S2	268.055							#DIV/0!	#DIV/0!	#DIV/0!	#DIV/0!
HOMOGENTISATE	C8 H8 O4	168.04	2340.87	1149.23		1218.06	2019.85	8501.1	1745.05	3913	2.24234	0.523364
HOMOSERINE	C4 H9 N O3	119.058	34229.5	37803.6	121969	99934.7	70930.6	115645	64667.4	95503.6	1.47684	0.383306
HOMOVANILLATE	C9 H10 O4	182.056						2867.82	#DIV/0!	2867.82	#DIV/0!	#DIV/0!
HYDROQUINONE	C6 H6 O2	110.037	9465.47	6967.77	2728.5	3634.42	12153.7	19741.5	6387.25	11843.2	1.8542	0.340825
HYDROXYPHENYLLACTATE	C9 H10 O4	182.058	49581.3	111664	78526.4	63915.8	68605.8	71904.2	79923.8	68141.9	0.852587	0.550264
HYDROXYPYRUVATE	C3 H4 O4	104.011	1077.09	641.239	917.823	2179.42	1694.93	1082.56	878.717	1652.3	1.88036	0.0864581
INDOLE-3-ACETATE	C10 H9 N O2	175.063	122.385	168.143	199	77.1125	246.74	357.172	163.176	227.008	1.39119	0.491717
INDOLE-3-ETHANOL	C10 H11 N O	161.084				96.515		14.4585	#DIV/0!	55.4868	#DIV/0!	#DIV/0!
INDOLE-3-PYRUVATE	C11 H9 N O3	203.058		516.351					516.351	#DIV/0!	#DIV/0!	#DIV/0!
INDOLEACETALDEHYDE	C10 H9 N O	159.069	523.321	457.697	1485.53	1588.6	1177.08	1820.87	822.182	1528.85	1.8595	0.137874
INDOXYL SULFATE	C8 H7 N O4 S	213.01	108209	111903	39611.3	43173.4	251281	661769	86574.2	318741	3.68171	0.273909
INOSINE MONOPHOSPHATE	C10 H13 N4 O8 P	348.047	9.3475e+07	2.27184e+08	2.17603e+08	1.37372e+08	1.63022e+08	1.4398e+08	1.79421e+08	1.48125e+08	0.825572	0.513872
INOSINE	C10 H12 N4 O5	268.081	1.49086e+07	1.03706e+07	7.87387e+06	1.62325e+07	1.19779e+07	2.18024e+07	1.1051e+07	1.6671e+07	1.50854	0.18476
ISOCITRATE	C6 H8 O7	192.027	32198.5	57808.3	49412.6	61337.8	67926.8	54075.7	46473.2	61113.4	1.31503	0.161364
ITACONATE	C5 H6 O4	130.026	5580.96	5498.68	7157.91	3698.91	3234.31	5001.86	6079.18	3978.36	0.654424	0.0498542
KETOLEUCINE	C6 H10 O3	130.063	6611.78	6366.68	5328.23	5955.07	6698.27	5834.18	6102.23	6162.51	1.00988	0.905576
KYNURENATE	C10 H7 N O3	189.042	244.788	777.591	500.414	115.397	199.525	937.264	507.598	417.395	0.822295	0.780773
LACTATE	C3 H6 O3	90.0321	1.76279e+07	1.62104e+07	1.60471e+07	1.38752e+07	1.76346e+07	1.50998e+07	1.66285e+07	1.55365e+07	0.934333	0.419782
LACTOSE	C12 H22 O11	342.116	37854.9	20224.9	25771.5	23190.9	79704.2	46472.4	27950.4	49789.2	1.78134	0.273134
L-ALANINE	C3 H7 N O2	89.0478	70104.2	107543	154124	599583	252396	224392	110590	358791	3.24432	0.113963
LAURATE	C12 H24 O2	200.177			373.658	1545.77	701.511	1475.12	373.658	1240.8	3.32068	#DIV/0!
L-DOPA	C9 H11 N O4	197.069	19.3795	345.265	203.434	234.278	141.29	268.106	189.359	214.558	1.13307	0.816459
L-GULONOLACTONE	C6 H10 O6	178.048	2034.31			901.939	1793.81		2034.31	1347.88	0.662571	#DIV/0!
LINOLEATE	C18 H32 O2	280.24	1590.51		10120.8	59473.1	108488	158884	5855.66	108948	18.6057	0.06943
L-ORNITHINE	C5 H12 N2 O2	132.09	144094	112705	487020	254235	108104	126477	247940	162939	0.657172	0.544133
LUMICHROME	C12 H10 N4 O2	242.079	3637.24	3804.07	3498.05	5351.31	9558.69	6514.87	3646.45	7141.63	1.95851	0.0498414
LYSINE	C6 H14 N2 O2	146.106	702534	772723	2.39165e+06	804892	508885	544763	1.28897e+06	619514	0.480627	0.297593
MALATE	C4 H6 O5	134.022	4.36892e+06	6.58978e+06	5.47624e+06	6.59262e+06	8.60218e+06	6.67353e+06	5.47832e+06	7.28944e+06	1.3306	0.119716
MALONATE	C3 H4 O4	104.011	646.252	676.501	462.642	167.086	218.383	451.233	595.132	278.901	0.468637	0.0452941
MALTOSE	C12 H22 O11	342.116	37996.3	20605	25969.1	23497	79695.6	46473	28190.1	49888.5	1.76972	0.27338
MANDELATE	C8 H8 O3	152.048	1319.34	1806.04	1683.89	2095.01	2792.72	3021.71	1603.09	2636.48	1.64463	0.0303948
MANNITOL	C6 H14 O6	182.079	5478.39	1834.83	1055.6	8981.01	35426.8	50460.9	2789.61	31622.9	11.336	0.0773882
MANNOSE 6-PHOSPHATE	C6 H13 O9 P	260.03	5.01836e+07	3.38088e+07	6.36393e+07	2.0289e+07	3.88518e+07	2.00155e+07	4.92106e+07	2.63854e+07	0.536174	0.098551
METHYGLUTARATE	C6 H10 O4	146.058	10887.7	11429.3	9639.8	19751	17546.6	24223.5	10652.3	20507	1.92514	0.00837519
METHYL VANILLATE	C9 H10 O4	182.056	201.487	306.46	55.72	74.625		213.925	187.889	144.275	0.767873	0.711549
MEVALONATE	C6 H12 O4	148.073	33660.4	2044.2	445.721	311.494	9246.04	14326.1	12050.1	7961.21	0.660676	0.741514
MONOETHYLMALONATE	C5 H8 O4	132.042	609.937	474.524	727.753		312.927	285.067	604.071	298.997	0.49497	0.0489297
MONOMETHYLGLUTARATE	C6 H10 O4	146.058	8716.06	6110.79	6443.85	14749.2	14161.8	26042.2	7090.24	18317.7	2.58352	0.0468097
MYRISTATE	C14 H28 O2	228.209	4782.75	430.878	108504	88607.7	11039.1	32856.4	37905.9	44167.7	1.16519	0.889224
N6-(DELTA2-ISOPENTENYL)-ADENINE	C10 H13 N5	203.116	24188.9	13270.1	10874.4	14762.3	19387.7	29730.6	16111.1	21293.5	1.32167	0.438608
N-ACETYLALANINE	C5 H9 N O3	131.058	9713.69	15538.4	35013.9	16674.7	8390.83	10293.8	20088.7	11786.4	0.58672	0.360629
N-ACETYLASPARAGINE	C6 H10 N2 O4	174.065	2612.37	2349.2	4902.72	2812.86	2871.07	3818.81	3288.1	3167.58	0.963349	0.896989
N-ACETYLASPARTATE	C6 H9 N O5	175.048	439499	1.13161e+06	663312	1.27629e+06	1.16694e+06	1.81349e+06	744807	1.41891e+06	1.90506	0.0775558
N-ACETYLCYSTEINE	C5 H9 N O3 S	163.028	152.242	154.628	9.957	134.332	25.3795	338.307	105.609	166.006	1.57189	0.590623
N-ACETYLGLUTAMATE	C7 H11 N O5	189.064	12137.5	28557.1	30910.2	18946.8	18863.7	21662.2	23868.3	19824.2	0.830568	0.535681
N-ACETYLGLYCINE	C4 H7 N O3	117.042	3315.01	3324.3	8966.37	5531.28	962.079	1240.24	5201.89	2577.87	0.495563	0.334555
N-ACETYLLEUCINE	C8 H15 N O3	173.105	7791.44	8574.87	7315.33	3409.46	5343.24	6341.25	7893.88	5031.32	0.637369	0.037679
N-ACETYLMETHIONINE	C7 H13 N O3 S	191.062	12614.6	16544	26888.9	16965.7	11806.2	13413.1	18682.5	14061.7	0.752665	0.364598
N-ACETYLNEURAMINATE	C11 H19 N O9	309.105	250957	366685	334668	240077	328290	430205	317437	332857	1.04858	0.823778
N-ACETYLPHENYLALANINE	C11 H13 N O3	207.09	7082.49	6561.11	4239.77	2847.77	8753.09	12613.7	5961.12	8071.52	1.35403	0.51673
N-ACETYLSERINE	C5 H9 N O4	147.054	13413.1	12862.9	29246.7	11636	8640.58	8896.3	18507.6	9724.3	0.525423	0.182772
N-ACETYLTRYPTOPHAN	C13 H14 N2 O3	246.101	899.466	2058.13	714.4	184.08	2094.46	2563.07	1224	1613.87	1.31852	0.666812
NADP	C21 H28 N7 O17 P3	743.074	311431	783160	362576	182172	360695	324914	485722	289260	0.595526	0.284439
N-FORMYLGLYCINE	C3 H5 N O3	103.027	2794.46	3272.03	3406.4	1122.86	1385.54	1963.63	3157.63	1490.68	0.472087	0.00578458
N-FORMYL-L-METHIONINE	C6 H11 N O3 S	177.046	11385.3	11623.1	17537.4	8288.33	7032.11	7159.52	13515.3	7493.32	0.554435	0.0425817
NICOTINAMIDE HYPOXANTHINE DINUCLEOTIDE	C21 H26 N6 O15 P2	664.075	2385.01	3629.26	3416.66	5209.32	3881	5402.35	3143.65	4830.89	1.53672	0.0513534
N-METHYLASPARTATE	C5 H9 N O4	147.054	386843	701311	1.45448e+06	5.81725e+06	9.37891e+06	1.11573e+07	847545	8.78448e+06	10.3646	0.0077295
OLEATE	C18 H34 O2	282.255	1012.41	85.9755	11151.3	70970.6	61570.8	76606	4083.24	69715.8	17.0736	0.000311355
OMEGA-HYDROXYDODECANOATE	C12 H24 O3	216.173			575.937			4251.81	575.937	4251.81	7.38242	#DIV/0!
O-PHOSPHOETHANOLAMINE	C2 H8 N O4 P	141.019	19235.3	28984.8	53142.5	49757.2	26216.5	30476.9	33787.5	35483.5	1.0502	0.897905
OPHTHALMATE-1	C11 H19 N3 O6	289.127	8650.46	7739.61	24466.4	34876.7	20496	13664.1	13618.8	23012.3	1.68974	0.319997
OPHTHALMATE-2	C11 H19 N3 O6	289.127	2365.11	3020.32	10380.2	37485.1	14222.5	11475.3	5255.23	21061	4.00763	0.14137
OROTATE	C5 H4 N2 O4	156.017	1337.78	2790.48	3736.23	4081.49	5539.66	9319.17	2621.49	6313.44	2.40834	0.0969224
OXOGLUTARATE	C5 H6 O5	146.021	12271.8	16757.7	30573.9	8936.59	10558.7	10185.8	19867.8	9893.71	0.497977	0.145579
OXOPROLINE	C5 H7 N O3	129.043	1.02221e+06	1.10515e+06	1.95206e+06	3.54167e+06	2.54144e+06	3.7935e+06	1.35981e+06	3.2922e+06	2.42108	0.0162541
PALATINOSE	C12 H22 O11	342.116	37887.3	20449.8	25940.7	23361.7	79401.1	46457.1	28092.6	49739.9	1.77057	0.273185
PALMITATE	C16 H32 O2	256.24	284.054	476.24	14676.7	59277.6	42539.1	46151.8	5145.68	49322.8	9.58529	0.00317219
PALMITOLEATE	C16 H30 O2	254.225		414.84	85.57			165.529	250.205	165.529	0.661574	#DIV/0!
PANTOTHENATE	C9 H17 N O5	219.111	1.04403e+06	2.3223e+06	2.57136e+06	1.35406e+07	8.46202e+06	5.68175e+06	1.97923e+06	9.22812e+06	4.66248	0.0367139
PHENYLACETATE	C8 H8 O2	136.052	2029.8	4252.49	2549.69	1746.23	2103.65	2484.02	2943.99	2111.3	0.717155	0.302525
PHOSPHONOACETATE	C2 H5 O5 P	139.987	83093.5	56530.2	103792	43756.2	67754.3	43338.1	81138.6	51616.2	0.636149	0.13657
PHOSPHOSERINE	C3 H8 N O6 P	185.01	3233.27	5486.8	3001.28	5262.61	3379.47	5953.1	3907.12	4865.06	1.24518	0.434687
P-HYDROXYPHENYLACETATE	C8 H8 O3	152.048	2279.49	2533.85	2432.59	2846.21	4154.35	3468.94	2415.31	3489.83	1.44488	0.0492411
PICOLINATE	C6 H5 N O2	123.033	698.49	471.132	519.39	408.447	351.235	145.767	563.004	301.817	0.536082	0.0686361
PTERIN	C6 H5 N5 O	163.05	184.06	380.588	837.608	1472.55	887.043	1263.64	467.418	1207.74	2.58386	0.0457536
PYRAZOLE	C3 H4 N2	68.0373	6138.16	5970.48	15523	6841.32	5653.73	5543.15	9210.54	6012.73	0.65281	0.372019
PYRIDOXAL-PHOSPHATE	C8 H10 N O6 P	247.024	36905.1	29296.9	34452.4	18581.7	24368.5	24050.2	33551.5	22333.5	0.665648	0.0185294
PYROCATECHOL	C6 H6 O2	110.037		337.372	61.2595	135.292		304.439	199.316	219.866	1.1031	0.910607
PYROGLUTAMATE	C5 H7 N O3	129.043	1.02635e+06	1.11526e+06	1.96311e+06	3.55189e+06	2.54578e+06	3.81254e+06	1.36824e+06	3.3034e+06	2.41435	0.0166175
QUINATE	C7 H12 O6	192.064	2857.57	3143.2	1667.12	1302.95	2208.9	2859.62	2555.97	2123.82	0.830928	0.535824
QUINOLINATE	C7 H5 N O4	167.021	2731.46	2890.47	2253.24	2829.22	2503.42	4020.25	2625.06	3117.63	1.18764	0.379632
RAFFINOSE	C18 H32 O16	504.168	52710.1	51173.3	112901	56810.5	120906	77850.3	72261.6	85189.1	1.1789	0.665328
RESORCINOL MONOACETATE	C8 H8 O3	152.047	832.318	850.671	2451.99	1493.49	153.66	1136.69	1378.32	927.948	0.673244	0.538202
RIBOFLAVIN	C17 H20 N4 O6	376.138	1820.7	2850.7	2594.96	3244.62	4519.82	5467.36	2422.12	4410.6	1.82097	0.0496732
ROSMARINATE	C18 H16 O8	360.082		439.651	900.785	1260.17	839.998		670.218	1050.08	1.56678	0.347472
SACCHARATE	C6 H10 O8	210.038	6457.05	8113.17	8686.69	6217.22	4582.92	5765.53	7752.31	5521.89	0.71229	0.0542985
S-ADENOSYLHOMOCYSTEINE-1	C14 H20 N6 O5 S	384.121	27312.9	37415	69686.2	27473.7	23077.5	28555.3	44804.7	26368.8	0.588528	0.225797
S-ADENOSYLHOMOCYSTEINE-2	C14 H20 N6 O5 S	384.121	25766.5	44373.4	77654.7	27479.4	23294.9	27321.7	49264.8	26032	0.52841	0.202047
SALICYLATE	C7 H6 O3	138.032	2234.77	5064.86		6188.9	4328.75	12388.2	3649.82	7635.3	2.09197	0.315807
SEBACATE	C10 H18 O4	202.121		12103.7	26135.9	11192.3	37814.3	32800	19119.8	27268.8	1.42621	0.538488
SERINE	C3 H7 N O3	105.043	150734	223756	396565	378727	172896	217823	257018	256482	0.997913	0.995809
STACHYOSE	C24 H42 O21	666.221	104315	89996.3	258610	128998	253581	156635	150974	179738	1.19052	0.684931
STEARATE	C18 H36 O2	284.271	2827.36		14238.7	113650	90272	196401	8533.03	133441	15.6382	0.0581494
SUBERATE	C8 H14 O4	174.09	19865.3	5.97	14771.3	22018.4	25919.8	48040.6	11547.5	31992.9	2.77054	0.1118
SUCCINATE	C4 H6 O4	118.027	1.40578e+06	1.85849e+06	1.22588e+06	1.11851e+06	1.39063e+06	1.31249e+06	1.49672e+06	1.27388e+06	0.851116	0.337821
TAURINE	C2 H7 N O3 S	125.015	4.67321e+07	4.6991e+07	4.26484e+07	4.3185e+07	4.46052e+07	5.09844e+07	4.54572e+07	4.62582e+07	1.01762	0.78757
THYMIDINE	C10 H14 N2 O5	242.09	55549.6	121830	129133	84565.3	67676.5	124148	102171	92129.9	0.901722	0.744702
THYMIDINE-MONOPHOSPHATE	C10 H15 N2 O8 P	322.056	11195.2	13644.9	37333.9	31507.5	30551	40250.2	20724.7	34102.9	1.64552	0.206711
THYMINE	C5 H6 N2 O2	126.043	1693.49	1532.53	3246.19	1826.32	1108.86	2854.66	2157.4	1929.95	0.89457	0.77539
THYROXINE	C15 H11 I4 N O4	776.685					140.734		#DIV/0!	140.734	#DIV/0!	#DIV/0!
TRANS-4-HYDROXY-L-PROLINE	C5 H9 N O3	131.058	109615	95778.4	487198	23987.9			230864	23987.9	0.103905	#DIV/0!
TRANS-ACONITATE	C6 H6 O6	174.017	31346.1	103165	63943.1	7681.13	9157.5	8257.3	66151.3	8365.31	0.126457	0.0496804
TRANS-CINNAMATE	C9 H8 O2	148.052			155.717		35.82		155.717	35.82	0.230032	#DIV/0!
TREHALOSE	C12 H22 O11	342.116	37942	20494.6	25970.1	23447.7	79679.2	46455.1	28135.6	49860.7	1.77216	0.273151
TRYPTOPHAN	C11 H12 N2 O2	204.092	537913	1.00304e+06	871446	782848	416102	538273	804133	579074	0.720123	0.268888
TYROSINE	C9 H11 N O3	181.074	597023	1.66989e+06	1.01706e+06	587006	407797	608321	1.09466e+06	534375	0.488166	0.153415
URACIL 5-CARBOXYLATE	C5 H4 N2 O4	156.017	165.667	114.922	157.685	63.68	156.712	130.842	146.092	117.078	0.801403	0.414359
URACIL-1	C4 H4 N2 O2	112.027	41868.7	28446.7	45046.2	32092.4	22936.9	32708.5	38453.9	29245.9	0.760546	0.198953
URACIL-2	C4 H4 N2 O2	112.027	26436.2	14041.5	37176.2	38013.9	32475.1	44782.5	25884.6	38423.8	1.48443	0.173084
URATE-1	C5 H4 N4 O3	168.029	241001	266434	211073	301589	229712	412332	239503	314544	1.31332	0.247533
URIDINE 5'-DIPHOSPHATE	C9 H14 N2 O12 P2	404.003	1190.88	1541.35	527.639		790.123	1207.9	1086.62	999.012	0.919373	0.846007
URIDINE DIPHOSPHATE GLUCOSE	C15 H24 N2 O17 P2	566.054							#DIV/0!	#DIV/0!	#DIV/0!	#DIV/0!
URIDINE DIPHOSPHATE-N-ACETYLGALACTOSAMINE	C17 H27 N3 O17 P2	607.081							#DIV/0!	#DIV/0!	#DIV/0!	#DIV/0!
URIDINE DIPHOSPHATE-N-ACETYLGLUCOSAMINE	C17 H27 N3 O17 P2	607.081							#DIV/0!	#DIV/0!	#DIV/0!	#DIV/0!
URIDINE MONOPHOSPHATE	C9 H13 N2 O9 P	324.036	4.29675e+06	5.69945e+06	6.1949e+06	7.16709e+06	6.89805e+06	6.33973e+06	5.39703e+06	6.80162e+06	1.26025	0.0856192
URIDINE	C9 H12 N2 O6	244.07	374848	285114	426313	580304	478002	469360	362092	509222	1.40633	0.0541468
URSODEOXYCHOLATE	C24 H40 O4	392.291						303.972	#DIV/0!	303.972	#DIV/0!	#DIV/0!
XANTHINE-1	C5 H4 N4 O2	152.034	179988	89724.8	77331.6	217090	279679	415595	115682	304121	2.62895	0.0480498
XANTHINE-2	C5 H4 N4 O2	152.034	785522	619508	383232	720163	1.01218e+06	1.44362e+06	596087	1.05865e+06	1.776	0.126634
XANTHOSINE	C10 H12 N4 O6	284.076	16680.6	11161.9	13173.8	13276.3	18810.5	22493	13672.1	18193.2	1.33068	0.221676
XANTHOSINE-MONOPHOSPHATE	C10 H13 N4 O9 P	364.042	11157.1	14070.8	15295.6	10269.7	8289.32	11649.7	13507.8	10069.6	0.74546	0.0933514
XANTHURENATE	C10 H7 N O4	205.038		141.74	818.885		52.7015	713.415	480.312	383.058	0.797519	0.856136
XYLITOL	C5 H12 O5	152.068							#DIV/0!	#DIV/0!	#DIV/0!	#DIV/0!
2-HYDROXYGLUTARIC	C5 H8 O5	148.038	75429	101858	227622	86649.1	125677	138632	134970	116986	0.866759	0.73467
PYRUVATE	C3 H4 O3	88.0163	98055.2	165045	131483	55665.3	61985.6	54452.9	131528	57367.9	0.436166	0.0189856
5-Aminopentanoic acid	C5 H11 N O2	117.079	5572.5	7349.5	16190.6	7931.35	2954.15	2666.1	9704.22	4517.2	0.465489	0.233755
5-Aminolevulinic acid	C5 H9 N O3	131.058	109857	95910.7	488302	23767			231357	23767	0.102729	#DIV/0!
4-Hydroxyphenyl-2-propionic acid	C9 H10 O3	166.063	1578.12	169.15		26.934	894.505	836.795	873.634	586.078	0.670851	0.682566
Dimethyl adipate	C8 H14 O4	174.09	19166.8	228.352	18949.3	21140.9	25984.9	47802.3	12781.5	31642.7	2.47566	0.141807
Homovanillic acid	C9 H10 O4	182.057							#DIV/0!	#DIV/0!	#DIV/0!	#DIV/0!
3,4-Dihydroxyhydrocinnamic acid	C9 H10 O4	182.056					729.304	3992.46	#DIV/0!	2360.88	#DIV/0!	#DIV/0!
Hydroxyphenyllactic acid	C9 H10 O4	182.058	49576.4	111671	78654.3	63688.5	69350.5	71847	79967.2	68295.3	0.854041	0.554118
Azelaic acid	C9 H16 O4	188.105	94193.8	106748	124941	205351	131164	239873	108628	192129	1.76869	0.0661734
Dodecanoic acid	C12 H24 O2	200.177		85.59	756.22	1847.73	584.085	1759.68	420.905	1397.16	3.31943	0.192186
undecanedioic acid	C11 H20 O4	216.137	6214.25	21.3925	37239.9	23713.6	946.245	27228.2	14491.8	17296	1.1935	0.852645
3-Hydroxysebacic acid	C10 H18 O5	218.115		2402.45	511.953	3362.13		1394.02	1457.2	2378.08	1.63195	0.569316
Lactoylglutathione	C13 H21 N3 O8 S	379.103	69559	257020	167480	23349.2	51686.2	37367.2	164686	37467.5	0.227508	0.0808069
OXIDIZED GLUTATHIONE	C20 H32 N6 O12 S2	612.152	4.48653e+06	8.31597e+06	6.20943e+06	8.41285e+06	6.86941e+06	6.84181e+06	6.33731e+06	7.37469e+06	1.16369	0.444077
GLYOXYLATE	C2 H2 O3	74.0006	787.045		2401.87	5785.77	2256.02	5995.87	1594.46	4679.22	2.93468	0.163264
ERYTHROSE-4-PHOSPHATE	C4 H9 O7 P	200.009	368519	221494	460431	143250	246283	135351	350148	174961	0.499678	0.0886638
SEDOHEPTULOSE-7-PHOSPHATE	C7 H15 O10 P	290.04	76583.3	65702.5	101224	182943	150192	223859	81170	185665	2.28735	0.0117086
6-Phosphonoglucono-D-lactone	C6 H11 O9 P	258.014	15437	17901	23291.3	4746.72	9865.55	5723.68	18876.5	6778.65	0.359106	0.0124423
RIBULOSE-5-PHOSPHATE	C5 H11 O8 P	230.019	1.01831e+06	819566	926663	973857	892736	1.30162e+06	921513	1.05607e+06	1.14602	0.383343
Glyceraldehyde 3-phosphate	C3 H7 O6 P	169.998	172469	136614	206456	64842.5	116978	74550.6	171846	85456.9	0.497287	0.0284228
Xylulose-5-phosphate	C5 H11 O8 P	230.019	1.01948e+06	821492	928590	974108	893418	1.30125e+06	923187	1.05626e+06	1.14414	0.38699
Ribose-5-phosphate	C5 H11 O8 P	230.019	1.01831e+06	819566	926663	973857	892736	1.30153e+06	921513	1.05604e+06	1.14599	0.383355
2-ETHYLOCTANEDIOATE	C10 H18 O4	202.121		14809.3	23599.2	16140.9	35239.7	33013.6	19204.2	28131.4	1.46486	0.368079
7-HYDROXYOCTANOATE	C8 H16 O3	160.11						259.197	#DIV/0!	259.197	#DIV/0!	#DIV/0!
2-KETOHEXANOIC	C6 H10 O3	130.063	33441.3	41015.4	18081.5	7225.11	5932.65	9002.66	30846.1	7386.8	0.239473	0.0261158
4-ACETYLBUTYRATE	C6 H10 O3	130.063							#DIV/0!	#DIV/0!	#DIV/0!	#DIV/0!
2-ISOPROPYLMALATE	C7 H12 O5	176.069							#DIV/0!	#DIV/0!	#DIV/0!	#DIV/0!
PHENYLLACTATE	C9 H10 O3	166.063	8226.16	7281.07	9080.8	8301.78	11611.4	13983.8	8196.01	11299	1.3786	0.146921
ALPHA-KETOISOVALERATE	C5 H8 O3	116.047	5290.76	11253.1	2689.73	923.56		2933.01	6411.19	1928.28	0.300769	0.274017
Cyclic ADP-ribose	C15 H21 N5 O13 P2	541.06	845003	2.61774e+06	1.17907e+06	630032	1.08364e+06	722157	1.54727e+06	811943	0.524759	0.260272
cis-ACONITATE-1	C6 H6 O6	174.017	39962.7	55919.3	34555.3	24853.7	13663.3	23883.7	43479.1	20800.2	0.478395	0.0366469
cis-ACONITATE-2	C6 H6 O6	174.017	7876.92	5754.53	5295.2	4517.8	2843.21	4184.97	6308.88	3848.66	0.610038	0.0599434
UDPgalactose	C15 H24 N2 O17 P2	566.054							#DIV/0!	#DIV/0!	#DIV/0!	#DIV/0!
METHIONINE SULFOXIDE	C5 H11 N O3 S	165.046	3764.61	3012.89	2024.85	4707.37	8457.03	8301.81	2934.11	7155.4	2.43869	0.0333004
INDOLE-3-CARBOXYLATE	C9 H7 N O2	161.048	488.999	1794.59	4862.95		3054.22	3760.08	2382.18	3407.15	1.43027	0.587876
4-HYDROXYPHENYLPYRUVATE	C7 H6 O2	122.037	69604.2	69537.8	104754	81346.4	97002.9	79090.2	81298.7	85813.2	1.05553	0.746084
HYDROXYISOCAPROIC	C6 H12 O3	132.079	37779.2	31426.2	59808.5	39743.2	46705.3	71063.6	43004.6	52504	1.22089	0.499545
HOMOCYSTEIC	C4 H9 N O5 S	183.021	22094	22016.3	12126	10226.5	20479.5	22394	18745.4	17700	0.944232	0.845278
Fructose 1,6-bisphosphate	C6 H14 O12 P2	339.996	68534.3	76099.4	104503	35758.1	126808	53607.5	83045.7	72057.7	0.867688	0.732127
DIHYDROXYACETONEPHOSPHATE	C3 H7 O6 P	169.998	172439	136598	206371	64834.6	116777	74454.1	171802	85355.1	0.496821	0.028197
3-PHOSPHOGLYCERATE	C3 H7 O7 P	185.993	1.16286e+06	2.58808e+06	1.86656e+06	179139	717597	328279	1.8725e+06	408338	0.218071	0.0295076
1-METHYLADENOSINE	C11 H15 N5 O4	281.112	73813.6	39007.9	40707.7	17308.5	15963.8	15328.8	51176.4	16200.4	0.316559	0.0368185
1-METHYL-L-HISTIDINE	C7 H11 N3 O2	169.086	1.2141e+06	1.31709e+06	1.14255e+06	1.08771e+06	2.07163e+06	1.14157e+06	1.22458e+06	1.43364e+06	1.17072	0.553178
2-AMINOISOBUTYRATE	C4 H9 N O2	103.064	80796.5	75183	93734	95564	41246.7	46032.2	83237.8	60947.6	0.732211	0.288124
2-DEOXY-D-GLUCOSE	C6 H12 O5	164.069				189.548			#DIV/0!	189.548	#DIV/0!	#DIV/0!
2-QUINOLINECARBOXYLATE	C10 H7 N O2	173.048	1116.01	169.69	638.293	585.526	1998.42	3256.25	641.33	1946.73	3.03546	0.185905
3-AMINO-4-HYDROXYBENZOATE	C7 H7 N O3	153.04					1146.25		#DIV/0!	1146.25	#DIV/0!	#DIV/0!
3-METHOXYTYRAMINE	C9 H13 N O2	167.095	550.884						550.884	#DIV/0!	#DIV/0!	#DIV/0!
3-METHYL-2-OXINDOLE	C9 H9 N O	147.069	16422	3398.82			43342.4	4999.87	9910.4	24171.1	2.43897	0.554187
3-METHYLADENINE-1	C6 H7 N5	149.066							#DIV/0!	#DIV/0!	#DIV/0!	#DIV/0!
3-METHYLADENINE-2	C6 H7 N5	149.07	81000.9	126244	96030.6	79381.1	58501	65976.2	101092	67952.8	0.672188	0.0863162
3-METHYLADENINE-3	C6 H7 N5	149.07	27241.7	44194.5	26804.9	17932.5	26336.6	27689.1	32747	23986.1	0.732465	0.248238
3-METHYLHISTAMINE	C6 H11 N3	125.096	245034	136787	138224	235644	143096	213346	173348	197362	1.13853	0.624946
4-GUANIDINOBUTANOATE	C5 H11 N3 O2	145.085	573088	709021	439561	367137	269251	415866	573890	350751	0.611182	0.0661263
4-HYDROXY-3-METHOXYPHENYLGLYCOL	C9 H12 O4	184.071	907.211						907.211	#DIV/0!	#DIV/0!	#DIV/0!
4-IMIDAZOLEACETATE	C5 H6 N2 O2	126.043	11571.9	10892.1	23406.4	14571.3	18472.2	19874.1	15290.1	17639.2	1.15363	0.618752
4-QUINOLINECARBOXYLATE	C10 H7 N O2	173.048	275.985	869.601	87.0625		143.777	648.242	410.883	396.01	0.963803	0.96945
5-AMINOLEVULINATE	C5 H9 N O3	131.059	5.95143e+06	7.31695e+06	1.52298e+07	1.5594e+06	280124	206334	9.49938e+06	681954	0.0717893	0.0393892
5-AMINOPENTANOATE	C5 H11 N O2	117.079	62194.5	163585	233006	68891.3		52823.6	152929	60857.4	0.397947	0.247626
5'-DEOXYADENOSINE	C10 H13 N5 O3	251.102							#DIV/0!	#DIV/0!	#DIV/0!	#DIV/0!
5-METHYLCYTOSINE	C5 H7 N3 O	125.059	10117.6	10560.9	13904.9	9905.72	10159.8	8895.3	11527.8	9653.6	0.837417	0.209995
6-HYDROXYDOPAMINE	C8 H11 N O3	169.073	8706.67	8417.87	9491.38	7245.86	11682.2	11322.2	8871.98	10083.4	1.13655	0.452834
6-HYDROXYNICOTINATE	C6 H5 N O3	139.027	813.91	856.197	1029.33	309.445	1087.04	1796.89	899.812	1064.46	1.18298	0.724033
ADENINE	C5 H5 N5	135.054	1.37614e+06	1.42353e+06	746733	605172	554364	574224	1.18214e+06	577920	0.488878	0.0506604
ADENOSINE	C10 H13 N5 O4	267.097	5.27586e+06	4.04904e+06	1.96622e+06	2.62071e+06	1.19671e+06	2.16691e+06	3.76371e+06	1.99478e+06	0.530004	0.168386
AGMATINE SULFATE	C5 H14 N4	130.122	16767.7	18158.3	47375.9	33514.6	22012.9	25026.7	27434	26851.4	0.978764	0.958635
AMINOISOBUTANOATE	C4 H9 N O2	103.064	78665.7	74482	89731.6	94237.7	40991	45527.7	80959.8	60252.1	0.744223	0.305554
AMINOISOBUTANOATE	C4 H9 N O2	103.064	78665.7	74482	89731.6	94237.7	40991	45527.7	80959.8	60252.1	0.744223	0.305554
ARGININE	C6 H14 N4 O2	174.112	1.47345e+07	1.15967e+07	2.99602e+07	2.10947e+07	1.0989e+07	1.43561e+07	1.87638e+07	1.54799e+07	0.82499	0.635024
BENZYL ALCOHOL	C7 H8 O	108.058							#DIV/0!	#DIV/0!	#DIV/0!	#DIV/0!
BETA-ALANINE	C3 H7 N O2	89.0476	209257	235779	132600	165046	178957	138408	192545	160804	0.835148	0.392449
BETAINE	C5 H11 N O2	117.079	1.18313e+07	1.02279e+07	8.32443e+06	1.06926e+07	1.11992e+07	1.53696e+07	1.01279e+07	1.24204e+07	1.22636	0.270694
BIS(2-ETHYLHEXYL)PHTHALATE	C24 H38 O4	390.277							#DIV/0!	#DIV/0!	#DIV/0!	#DIV/0!
CITRULLINE	C6 H13 N3 O3	175.096	1.40393e+06	1.53746e+06	1.99594e+06	1.62376e+06	1.79817e+06	1.6742e+06	1.64578e+06	1.69871e+06	1.03216	0.79075
CORTEXOLONE	C21 H30 O4	346.214	16468.7	66722.2	27136.1	18643.8	131346	204072	36775.7	118021	3.20921	0.220897
CREATINE	C4 H9 N3 O2	131.072	2.22676e+08	2.42804e+08	2.14776e+08	1.75854e+08	1.86746e+08	1.73255e+08	2.26752e+08	1.78618e+08	0.787724	0.00665402
CREATININE	C4 H7 N3 O	113.059	1.08571e+07	1.04196e+07	1.06771e+07	6.74131e+06	8.05249e+06	6.98509e+06	1.06513e+07	7.25963e+06	0.681573	0.0013028
CYTOSINE	C4 H5 N3 O	111.043	300667	243318	274029	522633	459619	554162	272671	512138	1.87822	0.00177795
DEOXYADENOSINE	C10 H13 N5 O3	251.102							#DIV/0!	#DIV/0!	#DIV/0!	#DIV/0!
DEOXYCARNITINE	C7 H15 N O2	145.111	9.57413e+06	1.0295e+07	7.6674e+06	7.99053e+06	1.20558e+07	1.14549e+07	9.17884e+06	1.05004e+07	1.14398	0.425141
D-GLUCURONOLACTONE	C6 H8 O6	176.036				383.075	43.78	498.791	#DIV/0!	308.549	#DIV/0!	#DIV/0!
DIETHANOLAMINE	C4 H11 N O2	105.079				436.805	208.452	851.222	#DIV/0!	498.827	#DIV/0!	#DIV/0!
DIHYDROURACIL-1	C4 H6 N2 O2	114.043	20215.7	16459.9	23298.7	20017.5	9618.76	13359.5	19991.4	14331.9	0.716903	0.193721
D-MANNOSAMINE	C6 H13 N O5	179.078	29111.7	30402.6	41932.3	44418.8	37756.3	28224.2	33815.5	36799.7	1.08825	0.65646
GALACTOSAMINE	C6 H13 N O5	179.078	30140.5	30233.9	42108.4	44809.8	37863.2	28286.4	34160.9	36986.5	1.08271	0.67338
GAMMA-AMINOBUTYRATE	C4 H9 N O2	103.064	69454.5	74643.7	89893.3	94349.6	41152.7	45689.4	77997.2	60397.2	0.774352	0.385874
GLUCOSAMINE	C6 H13 N O5	179.078	30140.5	30277.2	42108.4	44809.8	37863.2	28286.4	34175.4	36986.5	1.08226	0.674696
GLUTARYLCARNITINE	C12 H21 N O6	275.137	55657.9	52864.2	68324.8	44032	38941.1	71046.4	58949	51339.8	0.87092	0.528562
GUANIDINOACETATE	C3 H7 N3 O2	117.055	97309.3	103078	300790	169493	84337.9	107303	167059	120378	0.720572	0.549773
GUANIDINOSUCCINATE	C5 H9 N3 O4	175.059	1629.95	1624.34	1879.06	1414.39	740.478	2519.47	1711.12	1558.11	0.910583	0.785331
GUANINE-1	C5 H5 N5 O	151.049	135716	142777	121137	158928	155060	188511	133210	167500	1.25741	0.0498519
GUANINE-2	C5 H5 N5 O	151.049	389888	476220	747084	1.18816e+06	1.22657e+06	1.34263e+06	537731	1.25245e+06	2.32915	0.00365692
HISTAMINE	C5 H9 N3	111.08	1.85377e+06	1.67217e+06	2.15655e+06	2.46595e+06	2.88559e+06	3.49961e+06	1.89416e+06	2.95038e+06	1.55762	0.0334091
HISTIDINE	C6 H9 N3 O2	155.07	2.01025e+06	2.29541e+06	3.5908e+06	3.41773e+06	3.20196e+06	1.99687e+06	2.63215e+06	2.87218e+06	1.09119	0.733442
HOMOCYSTEINE	C4 H9 N O2 S	135.035	250966	226637	218722	239180	225724	230627	232108	231844	0.99886	0.981048
HYPOTAURINE	C2 H7 N O2 S	109.02	198545	183481	115449	36423.1	74502.6	55309.1	165825	55411.6	0.334157	0.0165629
HYPOXANTHINE	C5 H4 N4 O	136.039	1.17944e+08	1.24567e+08	1.1486e+08	7.56569e+07	8.3085e+07	7.71783e+07	1.19124e+08	7.86401e+07	0.660153	0.000376445
INDOLE-3-METHYL ACETATE	C11 H11 N O2	189.081							#DIV/0!	#DIV/0!	#DIV/0!	#DIV/0!
ISOLEUCINE	C6 H13 N O2	131.095	1.47271e+06	1.04914e+06	1.421e+06	1.22451e+06	674289	904030	1.31428e+06	934276	0.710864	0.141697
KYNURENINE	C10 H12 N2 O3	208.085	13013.9	18033.7	16738.2	14730.6	23402.9	39968.7	15928.6	26034.1	1.63443	0.252007
LAUROYLCARNITINE	C19 H37 N O4	343.272	386017	212041	808448	685180	175911	303829	468835	388307	0.828236	0.748066
L-CARNITINE	C7 H15 N O3	161.106	5.64559e+07	6.8356e+07	5.60103e+07	7.32757e+07	9.27356e+07	7.1374e+07	6.02741e+07	7.91284e+07	1.31281	0.0762678
LEUCINE	C6 H13 N O2	131.095	2.60688e+06	2.02293e+06	2.08257e+06	1.83267e+06	1.64874e+06	2.01785e+06	2.23746e+06	1.83309e+06	0.819272	0.131725
MALEAMATE	C4 H5 N O3	115.028	522.517	1179.22	1314.04	8076.56	4716.44	2841.36	1005.26	5211.45	5.1842	0.0534111
MELATONIN	C13 H16 N2 O2	232.121	8077.36	2133.62	1532.02	2663.65	2482.5	2072.96	3914.33	2406.37	0.614759	0.511665
METHIONINE-1	C5 H11 N O2 S	149.051	1.19515e+06	1.76256e+06	926499	761295	1.24224e+06	1.26121e+06	1.29473e+06	1.08825e+06	0.840518	0.523557
METHIONINE-2	C5 H11 N O2 S	149.051	888249	1.42113e+06	737648	545393	945052	940842	1.01567e+06	810429	0.797922	0.451142
METHYL 4-AMINOBUTYRATE	C5 H11 N O2	117.079	174620	163004	168494	185264		51027.6	168706	118146	0.700305	0.38816
METHYLTHIOADENOSINE	C11 H15 N5 O3 S	297.089	1.62438e+06	1.74378e+06	1.28843e+06	501594	663686	401740	1.5522e+06	522340	0.336516	0.00274291
MEVALOLACTONE	C6 H10 O3	130.061	4327.32	4034.64	3299.19	3891.56	2477.72	3125.79	3887.05	3165.03	0.814249	0.230079
N,N,N-TRIMETHYLLYSINE	C9 H20 N2 O2	188.153	2.30656e+06	2.30065e+06	3.48541e+06	2.26074e+06	716187	1.44729e+06	2.69754e+06	1.47474e+06	0.546699	0.109111
N,N-DIMETHYLARGININE	C8 H18 N4 O2	202.143	1.39215e+06	2.31103e+06	6.51925e+06	3.13684e+06	1.3784e+06	1.39495e+06	3.40748e+06	1.97007e+06	0.57816	0.441122
N-ACETYLPROLINE	C7 H11 N O3	157.077							#DIV/0!	#DIV/0!	#DIV/0!	#DIV/0!
N-ACETYLPUTRESCINE	C6 H14 N2 O	130.111	1726.96	2244.86	2155.26	3119.77	1850.84	3024.44	2042.36	2665.02	1.30487	0.228375
N-ALPHA-ACETYLLYSINE	C8 H16 N2 O3	188.116	175961	197190	314981	244201	208697	179868	229377	210922	0.919541	0.714996
NICOTINAMIDE MONONUCLEOTIDE	C11 H15 N2 O8 P	334.057	40192.1	99537.8	88192.7	72758.4	76365.5	84725.7	75974.2	77949.9	1.026	0.920226
NICOTINAMIDE-1	C6 H6 N2 O	122.048	2.41649e+07	2.94604e+07	2.90281e+07	2.4919e+07	3.20087e+07	2.88991e+07	2.75511e+07	2.86089e+07	1.03839	0.711494
NICOTINAMIDE-2	C6 H6 N2 O	122.049	1.55435e+07	1.80252e+07	1.76117e+07	1.45138e+07	1.8224e+07	1.64655e+07	1.70601e+07	1.64011e+07	0.961369	0.643342
NICOTINATE-1	C6 H5 N O2	123.032	8272.01	4674.51	5814.62	6282.43	12246.7	10310.5	6253.71	9613.21	1.5372	0.177012
NICOTINATE-2	C6 H5 N O2	123.032	256.697	1055.68		2626.89	3811.31	2753.49	656.187	3063.89	4.66924	0.0241385
N-METHYLGLUTAMATE	C6 H11 N O4	161.069	195885	291668	601294	325172	130718	93935	362949	183275	0.504961	0.273931
NORMETANEPHRINE	C9 H13 N O3	183.09	9951.31	8530.83	8451.09	5942.39	7648	7637.62	8977.75	7076	0.788171	0.0637021
O-ACETYLCARNITINE	C9 H17 N O4	203.117	9.23841e+07	7.31094e+07	8.36817e+07	7.58081e+07	6.41205e+07	6.71936e+07	8.30584e+07	6.90407e+07	0.831231	0.10016
O-ACETYLSERINE	C5 H9 N O4	147.054	4.19403e+06	8.27271e+06	1.09819e+07	1.49105e+07	2.32768e+07	1.70152e+07	7.8162e+06	1.84008e+07	2.35419	0.0295592
O-PHOSPHOSERINE	C3 H8 N O6 P	185.009	464.665	3177.97	2201.94	7568.93	7743.59	8824.65	1948.19	8045.72	4.12985	0.00232953
O-SUCCINYL-HOMOSERINE-1	C8 H13 N O6	219.073	30107	42992.8	48925.7	41489.7	66120.7	57869.1	40675.2	55159.8	1.3561	0.187585
O-SUCCINYL-HOMOSERINE-2	C8 H13 N O6	219.075	18643.5	51254.2	39080.2		4353.43	2294.66	36326	3324.04	0.091506	0.0749435
PALMITOYLCARNITINE	C23 H45 N O4	399.335	1.70186e+06	12937.1	1.13829e+06	5.15265e+06	1.78392e+06	2.9893e+06	951029	3.30862e+06	3.47899	0.0994765
PHENYLALANINE	C9 H11 N O2	165.08	9.20038e+06	7.0136e+06	8.62485e+06	5.53658e+06	5.90709e+06	7.20108e+06	8.27961e+06	6.21492e+06	0.750629	0.0668697
PHENYLETHANOLAMINE	C8 H11 N O	137.084	55149.4	61570.8	47783.9	43480.5	43798.9	55829.4	54834.7	47702.9	0.869941	0.278371
PHOSPHORYLCHOLINE	C5 H14 N O4 P	183.067	1.08842e+06	1.5647e+06	1.89132e+06	3.06451e+06	1.61426e+06	2.0353e+06	1.51481e+06	2.23802e+06	1.47743	0.213832
PIPECOLATE	C6 H11 N O2	129.079	372256	324040	300065	283330	254353	302514	332120	280066	0.843266	0.110045
PROLINE	C5 H9 N O2	115.064	6.60241e+06	8.04568e+06	1.28225e+07	6.23921e+06	4.91465e+06	5.70591e+06	9.15687e+06	5.61992e+06	0.613738	0.139026
PYRIDOXAL	C8 H9 N O3	167.057	19.0085	935.404	845.644		1082.25		600.019	1082.25	1.8037	#DIV/0!
PYRIDOXAMINE	C8 H12 N2 O2	168.088	129302	124533	358305	295799	146960	204611	204047	215790	1.05755	0.900819
RHAMNOSE	C6 H12 O5	164.069	35.416	155.314	94.6185	340.383	32.9285	112.38	95.116	161.897	1.7021	0.5347
S-ADENOSYLMETHIONINE	C15 H22 N6 O5 S	398.137	850356	1.12941e+06	1.13147e+06	440139	585047	311339	1.03708e+06	445508	0.42958	0.00842766
SALSOLINOL-1	C10 H13 N O2	179.095	5731.2	7522.2	14240.4	5111.23		2643.72	9164.61	3877.47	0.423092	0.22476
SALSOLINOL-3	C10 H13 N O2	179.095	1038.16	1520.36	5413.94				2657.49	#DIV/0!	#DIV/0!	#DIV/0!
SARCOSINE	C3 H7 N O2	89.0476	209257	231504	132600	165046	162998	131355	191120	153133	0.801238	0.299291
S-CARBOXYMETHYLCYSTEINE	C5 H9 N O4 S	179.025	1634.78	1588.52	1082.56	2035.77	1365.14	1397.97	1435.29	1599.63	1.1145	0.589977
SEROTONIN	C10 H12 N2 O	176.095	9359.72	5929.84	7039.13	7137.01	8813.57	10657.6	7442.9	8869.4	1.19166	0.375985
SPERMIDINE	C7 H19 N3	145.158	133760	932174	293102	45324.6	62021.7	51518.6	453012	52955	0.116895	0.176444
SPERMINE	C10 H26 N4	202.216	12694.6	130457	16285.4				53145.5	#DIV/0!	#DIV/0!	#DIV/0!
SPHINGANINE	C18 H39 N O2	301.298		29.85		116742	139422	179308	29.85	145157	4862.89	#DIV/0!
THIAMINE MONOPHOSPHATE	C12 H17 N4 O4 P S	344.07	9417.91	12711.3	11830.8	7292.4	27753.5	14975.4	11320	16673.8	1.47295	0.426048
THIOPURINE S-METHYLETHER	C6 H6 N4 S	166.031							#DIV/0!	#DIV/0!	#DIV/0!	#DIV/0!
THREONINE	C4 H9 N O3	119.059	291822	340557	488176	440358	314571	392318	373518	382416	1.02382	0.904287
TRANS-CINNAMALDEHYDE	C9 H8 O	132.058	29487.3	28744.6	27880.4	29659.5	35767.7	31887.8	28704.1	32438.3	1.13009	0.112853
TRIGONELLINE	C7 H7 N O2	137.048	310320	359404	242137	127120	347303	423056	303953	299160	0.984228	0.962192
UROCANATE	C6 H6 N2 O2	138.043	1.79818e+06	1.96171e+06	2.94928e+06	8.08087e+06	3.04936e+06	6.16324e+06	2.23639e+06	5.76449e+06	2.57759	0.0796217
PROPIONYLCARNITINE	C10 H19 N O4	217.132	1.18319e+07	6.55887e+06	2.87652e+06	7.02903e+06	2.47271e+07	1.81453e+07	7.08909e+06	1.66338e+07	2.3464	0.174106
STEAROYLCARNITINE	C25 H49 N O4	427.366	608951	3167.03	262240	3.85054e+06	3.1669e+06	3.56594e+06	291453	3.52779e+06	12.1042	0.000257221
TETRADECANOYLCARNITINE	C21 H41 N O4	371.303	429843	34135.2	434154	2.52155e+06	616448	969317	299377	1.3691e+06	4.57317	0.149182
TRIMETHYLAMINE	C3 H9 N	59.0734	13535.5	11699.7	21053.2	17744.1	15301.1	13505.1	15429.4	15516.8	1.00566	0.97897
THIAMINE	C12 H17 N4 O S	265.107			5393.66	28894.5	29869.6	34556.2	5393.66	31106.8	5.76728	#DIV/0!
PHOSPHOCREATINE	C4 H10 N3 O5 P	211.036	420274	1.28297e+06	3.22344e+06	132129	32207.4	52770.3	1.64223e+06	72368.8	0.0440675	0.131352
ACETYLCHOLINE	C7 H16 N O2	146.114	480562	510084	380070	405927	594165	572840	456905	524311	1.14753	0.398266
ADENOSINE-MONOPHOSPHATE	C10 H14 N5 O7 P	347.063	2.32183e+07	3.73228e+07	1.26578e+07	1.88946e+07	1.32876e+07	1.89788e+07	2.43996e+07	1.70537e+07	0.698932	0.376391
4-AMINOBENZOATE	C7 H7 N O2	137.047	4.07115e+06	4.38732e+06	4.07907e+06	2.5188e+06	1.50353e+06	2.49554e+06	4.17918e+06	2.17262e+06	0.519869	0.00460514
HYDROXYKYNURENINE	C10 H12 N2 O4	224.08	1524.34	1756.67	3329.77	2953.66	6762.52	8789.65	2203.59	6168.61	2.79934	0.0926446
2-HYDROXYPYRIDINE	C5 H5 N O	95.037	196338	193177	192515	174848	162916	168937	194010	168900	0.870575	0.00231732
ADENOSINE 3',5'-DIPHOSPHATE	C10 H15 N5 O10 P2	427.028	4.3218e+06	1.19943e+07	2.3963e+06				6.23747e+06	#DIV/0!	#DIV/0!	#DIV/0!
3-HYDROXYBENZYL ALCOHOL	C7 H8 O2	124.052	1471.31	331.833					901.572	#DIV/0!	#DIV/0!	#DIV/0!
PANTOLACTONE	C6 H10 O3	130.062							#DIV/0!	#DIV/0!	#DIV/0!	#DIV/0!
NAD+	C21 H27 N7 O14 P2	663.109	2.11821e+07	2.7204e+07	1.29756e+07	8.79297e+06	8.37221e+06	9.29732e+06	2.04539e+07	8.82084e+06	0.431254	0.0480592
5-Methyluridine	C10 H14 N2 O6	258.086	11679.3	7985.82	10056.5	8715.7	5726.72	6642.62	9907.2	7028.35	0.709418	0.106574
N-a-Acetyl-L-arginine	C8 H16 N4 O3	216.121	13225.1	24946.7	27251.6	35373.3	23003.8	19230.4	21807.8	25869.2	1.18624	0.567605
octanoylcarnitine	C15 H29 N O4	287.209	1.29645e+06	742809	2.54541e+06	632475	155358	304688	1.52822e+06	364174	0.238299	0.102375
hexanoylcarnitine	C13 H25 N O4	259.179	3.4849e+06	1.74935e+06	7.47079e+06	2.64318e+06	483300	1.27942e+06	4.23501e+06	1.46863e+06	0.346784	0.200597
decanoylcarnitine	C17 H33 N O4	315.241	1.37712e+06	633958	2.47263e+06	418710	130897	201158	1.49457e+06	250255	0.167443	0.0829363
decenoylcarnitine	C17 H31 N O4	313.225	367123	204730	545389	198020	129906	156478	372414	161468	0.433571	0.103413
LPC(16:0)	C24 H50 N O7 P	495.333	4.69657e+06	526989	1.18424e+06	5.03399e+07	7.74494e+07	6.63929e+07	2.13593e+06	6.47274e+07	30.3041	0.00142419
LPC(18:1)	C26 H52 N O7 P	521.348				7.40973e+06	1.9697e+07	2.06527e+07	#DIV/0!	1.59198e+07	#DIV/0!	#DIV/0!
LPE(16:0)	C21 H44 N O7 P	453.286	91574.2			3.31555e+06	3.55347e+06	4.16227e+06	91574.2	3.6771e+06	40.1543	#DIV/0!
LPE(18:1)	C23 H46 N O7 P	479.301	130475		10926.1	2.34973e+06	3.65086e+06	3.14732e+06	70700.6	3.0493e+06	43.1298	0.00899173
HEXANOYLGLYCINE	C8 H15 N O3	173.105		143.28	385.563	953.21			264.421	953.21	3.60489	#DIV/0!
CAPRYLOYLGLYCINE	C10 H19 N O3	201.137							#DIV/0!	#DIV/0!	#DIV/0!	#DIV/0!
DL-2-AMINOCTANOATE	C8 H17 N O2	159.126	18701.4	22899	11109.5	4426.75	20698.5	26892.4	17570	17339.2	0.986867	0.977038
PROPIONYLCHOLINE	C8 H17 N O2	159.126	1.26848e+07	1.46741e+07	1.1519e+07	1.58834e+07	1.59788e+07	1.28666e+07	1.29593e+07	1.49096e+07	1.15049	0.229265
8-HYDROXY-DEOXYGUANOSINE	C10 H13 N5 O5	283.092	365570	334050	313693	692102	359871	678286	337771	576753	1.70753	0.0946054
N-ACETYLORNITHINE	C7 H14 N2 O3	174.102	248253	262203	130429	87549.7	177344	184865	213628	149920	0.701778	0.289245
GLYCEROPHOSPHOCHOLINE	C8 H20 N O6 P	257.103	1.31536e+07	1.23071e+07	1.30615e+07	1.5509e+07	2.52022e+07	2.87766e+07	1.28407e+07	2.31626e+07	1.80384	0.060154
N-ACETYLASPARTYLGLUTAMATE	C11 H16 N2 O8	304.09	129616	610583	170175	596794	898645	1.42055e+06	303458	971997	3.20307	0.0793621
DEOXYINOSINE	C10 H11 N4 Na O4	274.068	8715.73	23741.7	17305.9	33993.3	30735.5	32132.6	16587.8	32287.1	1.94644	0.0243378
Decadienoylcarnitine-2	C17 H29 N O4	311.21		1641.46	1784.74	1114.11	4532.93	4766.26	1713.1	3471.1	2.02621	0.332476
Butyrylcarnitine	C11 H21 N O4	231.148	1.50064e+07	6.38923e+06	1.95705e+07	1.21325e+07	5.48705e+06	8.6665e+06	1.36554e+07	8.762e+06	0.641652	0.320115
Isovalerylcarnitine	C12 H23 N O4	245.163	1.41138e+06	1.48242e+06	793431	1.16221e+06	1.18583e+06	2.25381e+06	1.22908e+06	1.53395e+06	1.24805	0.509299
DIMETHYLGLYCINE	C4 H9 N O2	103.064	84515.3	73806.4	98401	105128	45942.6	51624.6	85574.2	67565	0.789549	0.422018
BETAINE ALDEHYDE	C5 H11 N O	101.084	180779	228759	188636	267585	392271	267714	199391	309190	1.55067	0.0675737
ARGININOSUCCINATE	C10 H18 N4 O6	290.123	492207	531938	737812	778083	544170	662085	587319	661446	1.12621	0.506658
