# Supplementary material for: The nuclear envelope protein Net39 is essential for muscle nuclear integrity and chromatin organization
Source: Nat Commun. 2021 Jan 29;12:690. doi: 10.1038/s41467-021-20987-x (PMC7846557; doi:10.1038/s41467-021-20987-x)
Supplement: Supplementary file 5 — Supplementary Data 3 [file 41467_2021_20987_MOESM5_ESM.xlsx]

## Sheet: Primers
Name	Species	Purpose	Sequence
Net39-WT/KO-F	Mouse	Genotyping	GCAGCTGGAGGTAAATAGCC
Net39-WT/KO-R	Mouse	Genotyping	CTCCCCACACTAGAGGCTTG
Net39-WT.only-F	Mouse	Genotyping	GCAGATGTCAATAGCCAGCA
NADH dehydrogenase subunit 1 (MT-ND1) Forward	Mouse	mtDNA	CCCATTCGCGTTATTCTT
NADH dehydrogenase subunit 1 Reverse	Mouse	mtDNA	AAGTTGATCGTAACGGAAGC
LPL Forward	Mouse	qPCR	GGATGGACGGTAAGAGTGATTC
LPL Reverse	Mouse	qPCR	ATCCAAGGGTAGCAGACAGGT
