# Supplementary material for: The nuclear envelope protein Net39 is essential for muscle nuclear integrity and chromatin organization
Source: Nat Commun. 2021 Jan 29;12:690. doi: 10.1038/s41467-021-20987-x (PMC7846557; doi:10.1038/s41467-021-20987-x)
Supplement: Supplementary file 8 — Source Data [file 41467_2021_20987_MOESM8_ESM.xlsx]

## Sheet: Figure 1b
Figure 1b
Body mass (g)
	WT	KO
	8.9	4.2
	9	5
	8.5	5
	8.2	5.6
	8.4	5.2
	8.6	5.9
	6.7	4.2
	6.9	4.5
	11.7	4.8
	10.6	4.9

## Sheet: Figure 1c
Figure 1c
Mouse survival (mice alive)
	Time (days)	WT	KO
	13	8	7
	14	8	6
	15	8	5
	16	8	4
	21	8	3
	21	8	2
	23	8	1
	23	8	0

## Sheet: Figure 1e
Figure 1e
Myofiber area (um2)
	WT-1	WT-2	WT-3	KO-1	KO-2	KO-3
	327	381	111	337	945	465
	1692	1982	1021	244	421	1093
	666	1002	2078	265	571	847
	1506	1653	1139	752	557	511
	1576	1755	1680	190	596	641
	1958	1967	2169	385	654	400
	1516	1863	2110	240	549	708
	1465	764	937	369	1134	433
	1851	2105	392	407	958	563
	295	1986	1894	414	403	973
	330	1352	1959	422	109	1143
	1458	830	446	574	541	1145
	1559	431	1972	371	648	883
	1441	1750	533	463	511	888
	734	1972	625	838	658	776
	929	1232	1964	232	308	811
	964	2001	692	583	517	728
	1683	491	590	200	888	665
	1658	2138	1844	177	160	593
	1459	1813	1734	907	377	718
	1338	472	1923	320	570	773
	1016	1013	1585	550	325	823
	1538	1882	1735	192	527	367
	1461	1998	1004	664	735	1000
	643	1927	945	96	188	623
	1806	2079	1915	776	89	878
	1795	1102	1765	441	337	724
	426	1906	1692	248	400	1399
	690	1857	1117	530	680	533
	924	992	1081	233	375	416
	1745	2117	409	225	424	900
	1528	626	377	323	243	751
	1663	1735	109	652	415	1016
	1376	114	324	318	734	959
	843	1481	1072	516	249	617
	1909	1119	2349	664	368	510
	1347	1339	1917	555	657	1049
	937	1828	2178	490	875	93
	472	432	1951	331	1243	792
	1578	546	2606	253	377	881
	1365	295	1879	1485	1565	778
	1126	1644	1612	635	641	418
	605	2093	2086	530	338	1035
	1508	1578	655	131	91	1321
	1657	1884	921	830	670	492
	365	1975	2123	295	1067	669
	871	1843	1971	342	1290	403
	342	467	303	254	515	799
	1050	1567	851	696	739	1067
	1363	762	1997	618	605	617
	1201	487	1879	482	390	581
	115	1652	897	284	787	672
	316	1337	1905	592	396	776
	1081	2248	1638	485	119	651
	1909	1100	1045	507	193	106
	1534	1005	435	263	620	779
	2124	987	1671	228	359	707
	2600	2026	2156	307	137	741
	1897	154	1593	320	297	604
	1570	1731	714	507	833	444
	2098	497	1874	144	278	1266
	1738	1751	1310	232	904	951
	1189	1116	2208	421	642	676
	890	411	1141	420	817	961
	2102	423	790	559	450	536
	299	417	2325	340	387	1084
	851	991	535	826	729	168
	879	1769	750	756	729	1121
	1980	1754	1763	405	274	685
	1883	1824	853	594	615	374
	1868	670	493	596	222	124
	1033	757	1301	283	932	502
	424	1481	818	510	388	673
	1679	1869	870	637	336	762
	719	1612	1576	435	416	370
	2157	1425	2237	378	357	897
	1577	600	362		440	374
	706	1631	1616	1060	448	529
	1756	1878	1897	164	357	697
	1889	1728	456	753	401	846
	1325	1561	1579	389	695	1035
	2179	687	1484	79	132	657
	1116	1783	90	638	724	1173
	360	1626	1881	361	571	1079
	2328	1774	1858	267	457	878
	766	1857	476	1142	642	910
	857	545	1394	588	751	1204
	1496	1525	1747	462	272	548
	1172	1397	1640	271	604	809
	366	2113	1991	291	439	811
	1969	857		426	451	977
	400	1712		184	420	442
	822	1860		455	779	644
	1667	499		437	1110	841
	1784	1811		418	310	1066
	290	984		250	666	745
	1969	323		816	335	483
	1857	1727		146	926	956
	738	1569		248	774	737
	2109	991		182	531	807
	1992	1719		508	579	534
	375	1002		608	537	762
	865	1972		265	1080	334
	421	1916		97	87	1008
	1962	1940		607	236	730
	1031	327		288	386	1231
	478	470		536	1299	949
	1183	1573		524	159	710
	1914	292		732	550	509
	450	1789		703	184	731
	2000	1445		794	711	1050
	454	1744		445	716	500
	2171	804		493	668	478
		103		133	1122	802
		1452		300	1597	644
		871		478	830	487
		1781		674	1191	559
		1657		303	448	512
		874		314	426	801
		925		322	823	80
		1629		172	633	1231
		1894		612	669	657
		1635		241	758	674
		534		395	471	800
		716		101	170	423
		1976		714	196	757
		1865		470	602	1019
		2059		449	348	732
		635		245	569	515
		1712		465	257	485
				413	430	916
				369	419	725
				974	232	892
				798	373	629
				598	230	483
				398	297	386
				272	228	729
				466	460	652
				438	209	666
				288	172	295
				616	315	84
				258	487	559
				331	1024	412
				750	234	325
				512	194	127
				185	401	528
				79	465	922
				177	234	156
				463	310	192
				231	504	187
				1751	475	148
				181	630	231
				1012	141	292
				324	516	435
				290	687	264
				279	349	172
				366	801	239
				408	524	179
				220	265	273
				224	530	715
				437	831	343
				265	145	201
				131	708	238
				290	256	162
				189	460	206
				351	987	159
				467	527	194
				1164	304	954
				329	492	278
				358	358	440
				502	256	183
				170	514	216
				235	145	466
				222	554	203
				983	421	208
				560	707	272
				578	376	179
				708	503	1255
				375	761	651
				352	890	92
				404	251	229
				652	330	547
				849	713	654
				758	601	1002
				681	491	502
				323	641	818
				724		306
				403		541
				698		494
				749		315
				491		377
				548		442
				247		387
				757		399
				376		122
				532		565
				124		500
				347
				458

## Sheet: Figure 1f
Figure 1f
Soleus (maximum tetanic force, mN/mm2)
	WT	KO
	39.22	0
	117.09	56.34
	210.76	17.28
	104.25	12.25
	146.97
EDL (maximum tetanic force, mN/mm2)
	WT	KO
	99.57	67.21
	103.06	50.49
	82.25	45.02
	167.52	34.3
	261.53	18.12
	283.8	41.75

## Sheet: Figure 2a
Figure 2a
% deformed nuclei
		WT	WT	WT	KO	KO	KO
	P4 QD (% deformed nuclei)	0	0	0	0	0	0
	P9 QD (% deformed nuclei)	0	0	0	5.26	2.63	3.13
	P17 QD (% deformed nuclei)	0	0	0	12.5	10.81	13.33
	P17 GPS (% deformed nuclei)	0	0	0	23.68	29.03	29.17

## Sheet: Figure 2d
Figure 2d
% deformed nuclei
		EDL unstretched			EDL stretched
	WT (% nuclei with deformations)	0	0	0	2.85714	2.43902	2.43902
	KO (% nuclei with deformations)	4.34783	30	37.2881	25	39.7059	41.7722

## Sheet: Figure 2e
Figure 2e	Anti SUN2, LEMD2 (L2), EMD, UB (not included in manuscript)
	SUN2	Sigma, MABT880
	LEMD2	Sigma, HPA017340
	EMD	Santa Cruz, sc-25284
	UB	Cell Signaling, P4D1
Figure 2e	Anti SUN2 (lower exposure)
	SUN2	Sigma, MABT880
Figure 2e	Anti LMNA
	LMNA	Abcam, ab26300
Figure 2e	Anti LMNB1 and other blots not included in the manuscript
	LMNB1	Abcam, ab16048
Figure 2e	Anti VCL, GAPDH (not included in the manucript)
	VCL	Sigma, V9131
	GAPDH	Sigma, MAB374
Figure 2e	Anti HISTONE H3
	Histone H3	Cell Signaling, 9715S

## Sheet: Figure 2f
Figure 2f
Protein / H3 ratio
	Protein / H3 ratio	WT-1	WT-2	KO-1	KO-2
	LMNB1	0.077937	0.047052	0.270405	0.201881
	LMNA	0.392364	0.568855	0.708831	0.491124
	LEMD2	0.649314	1.04031	1.37479	1.46291
	EMD	0.733619	0.959813	0.302067	0.29959
	SUN2	0.269452	0.38159	0.195106	0.214737

## Sheet: Figure 2g
Figure 2g	Anti LEMD2
	LEMD2	Sigma, HPA017340
Figure 2g	Anti SERCA2 (not included in manuscript), SUN2 and EMD
	SERCA2	Thermofisher, MA3-919
	SUN2	Sigma, MABT880
	EMD	Santa Cruz, sc-25284
Figure 2g	Anti VCL (not included in manuscript) and LMNA
	VCL	Sigma, V9131
	LMNA	Abcam, ab26300
Figure 2g	Anti GAPDH
	GAPDH	Sigma, MAB374
Figure 2g	STV-HRP
	STV-HRP	Thermofisher, N100

## Sheet: Figure 2h
Figure 2h	Anti Lemd2 (low exposure)
	LEMD2	Sigma, HPA017340
Figure 2h	Anti Lemd2 (high exposure)
	LEMD2	Sigma, HPA017340
Figure 2h	Anti VCL
	VCL	Sigma, V9131

[truncated: 20 more sheets: Figure 4b, Figure 4c, Figure 4d, Supp. Fig. 1b, Supp. Fig. 1c, Supp. Fig. 1d, Supp. Fig. 1f, Supp. Fig. 2c, Supp. Fig. 2d, Supp. Fig. 3b, Supp. Fig. 4, Supp. Fig. 8b, Supp. Fig. 8d, Supp. Fig. 8e, Supp. Fig. 8f, Supp. Fig. 8g, Supp. Fig. 9c, Supp. Fig. 9d, Supp. Fig. 9e, Supp. Fig. 10]
